# Supplementary material for: (2Z)-N-(2-Chloro­benz­yl)-2-(2-oxo-2,3-dihydro-1H-indol-3-yl­idene)hydrazinecarbothio­amide
Source: Acta Crystallogr Sect E Struct Rep Online. 2012 Aug 23;68(Pt 9):o2731. doi: 10.1107/S1600536812035076 (PMC3435743; doi:10.1107/S1600536812035076)
Supplement: Supplementary file 1 [file e-68-o2731-sup1.cif]

##############################################################################
#                                                                            #
# This CIF contains the data in a paper accepted for publication in          #
# Acta Crystallographica Section E. It conforms to the requirements of       #
# Notes for Authors for Acta Crystallographica Section E, and has been       #
# peer reviewed under the auspices of the IUCr Commission on Journals.       #
#                                                                            #
# Full details of the Crystallographic Information File format               #
# are given in the paper "The Crystallographic Information File (CIF):       #
# a New Standard Archive File for Crystallography" by S. R. Hall, F. H.      #
# Allen and I. D. Brown [Acta Cryst. (1991), A47, 655-685].                  #
#                                                                            #
# The current version of the core CIF dictionary is obtainable from          #
# ftp://ftp.iucr.org/pub/cif_core.dic.                                       #
#                                                                            #
# Software is freely available for graphical display of the structure(s)     #
# in this CIF. For information consult the CIF software page                 #
# http://www.iucr.org/resources/cif/software.                                #
#                                                                            #
# This file may be used for bona fide research purposes within the           #
# scientific community so long as proper attribution is given to the journal # 
# article from which it was obtained.                                        #
#                                                                            #
##############################################################################
data_global
_audit_creation_method     ?
_journal_date_recd_electronic     2012-07-31
_journal_date_accepted     2012-08-08
_journal_name_full     'Acta Crystallographica, Section E'
_journal_year     2012
_journal_volume     68
_journal_issue      9
_journal_page_first     o2731
_journal_page_last     o2731
_journal_paper_category     QO
_journal_paper_doi     10.1107/S1600536812035076
_journal_coeditor_code     HB6928
_publ_contact_author
;
Muhammad Nawaz Tahir
University of Sargodha
Department of Physics
Sargodha
Pakistan
;
_publ_contact_author_email     'dmntahir_uos@yahoo.com'
_publ_contact_author_fax     '0092 48 32 22 121'
_publ_contact_author_phone     '0092 48 92 30 914'
_publ_section_title
;\
(2<i>Z</i>)-<i>N</i>-(2-Chlorobenzyl)-2-(2-oxo-2,3-dihydro-1<i>H</i>-indol-3-\
ylidene)hydrazinecarbothioamide
;
loop_
    _publ_author_name
    _publ_author_address
    'Humayun Pervez'
;
Department of Chemistry
Bahauddin Zakariya University
Multan 60800
Pakistan
;
    'Nazia Khan'
;
Department of Chemistry
Bahauddin Zakariya University
Multan 60800
Pakistan
;
    'Mohammad S. Iqbal'
;
Department of Chemistry
Forman Christian College
Lahore 54600
Pakistan
;
    'Muhammad Yaqub'
;
Department of Chemistry
Bahauddin Zakariya University
Multan 60800
Pakistan
;
    'Tahir, M. Nawaz'
;
University of Sargodha
Department of Physics
Sargodha
Pakistan
;
data_I
_audit_creation_method     SHELXL-97
_chemical_name_systematic
;
(2<i>Z</i>)-<i>N</i>-(2-Chlorobenzyl)-2-(2-oxo-2,3-dihydro-1<i>H</i>-indol-
3-ylidene)hydrazinecarbothioamide
;
_chemical_name_common     ?
_chemical_formula_moiety     'C16 H13 Cl N4 O S'
_chemical_formula_sum     'C16 H13 Cl N4 O S'
_chemical_formula_iupac     'C16 H13 Cl N4 O S'
_chemical_formula_weight     344.81
_symmetry_cell_setting     monoclinic
_symmetry_space_group_name_H-M     'P 21/c'
_symmetry_space_group_name_Hall     '-P 2ybc'
loop_
    _symmetry_equiv_pos_site_id
    _symmetry_equiv_pos_as_xyz
    1 x,y,z
    2 -x,1/2+y,1/2-z
    3 -x,-y,-z
    4 x,1/2-y,1/2+z
_cell_length_a     13.7017(10)
_cell_length_b     14.1585(10)
_cell_length_c     8.2698(5)
_cell_angle_alpha     90
_cell_angle_beta     93.151(3)
_cell_angle_gamma     90
_cell_volume     1601.88(19)
_cell_formula_units_Z     4
_cell_measurement_reflns_used     2075
_cell_measurement_theta_min     1.49
_cell_measurement_theta_max     28.42
_cell_measurement_temperature     296(2)
_exptl_crystal_description     prism
_exptl_crystal_colour     'orange'
_exptl_crystal_size_max     0.32
_exptl_crystal_size_mid     0.23
_exptl_crystal_size_min     0.20
_exptl_crystal_density_diffrn     1.430
_exptl_crystal_density_meas     ?
_exptl_crystal_density_method     'not measured'
_exptl_crystal_F_000     712
_exptl_absorpt_coefficient_mu     0.378
_exptl_absorpt_correction_type     multi-scan
_exptl_absorpt_process_details     '(SADABS; Bruker, 2005)'
_exptl_absorpt_correction_T_min     0.888
_exptl_absorpt_correction_T_max     0.929
_exptl_special_details
;
;
_diffrn_ambient_temperature     296(2)
_diffrn_radiation_type     MoK\a
_diffrn_radiation_wavelength     0.71073
_diffrn_radiation_source     'fine-focus sealed tube'
_diffrn_radiation_monochromator     graphite
_diffrn_measurement_device_type     'Bruker Kappa APEXII CCD'
_diffrn_measurement_method     \w
_diffrn_detector_area_resol_mean     7.50
_diffrn_reflns_number     14957
_diffrn_reflns_av_R_equivalents     0.0326
_diffrn_reflns_av_sigmaI/netI     0.0409
_diffrn_reflns_theta_min     1.49
_diffrn_reflns_theta_max     28.42
_diffrn_reflns_theta_full     28.42
_diffrn_measured_fraction_theta_max     0.987
_diffrn_measured_fraction_theta_full     0.987
_diffrn_reflns_limit_h_min     -18
_diffrn_reflns_limit_h_max     18
_diffrn_reflns_limit_k_min     -13
_diffrn_reflns_limit_k_max     18
_diffrn_reflns_limit_l_min     -8
_diffrn_reflns_limit_l_max     11
_diffrn_standards_number     0
_diffrn_standards_interval_count     ?
_diffrn_standards_interval_time     ?
_diffrn_standards_decay_%     ?
_refine_special_details
;
Refinement of <i>F</i>^2^ against ALL reflections. The weighted <i>R</i>-factor
<i>wR</i> and goodness of fit <i>S</i> are based on <i>F</i>^2^, conventional
<i>R</i>-factors <i>R</i> are based on <i>F</i>, with <i>F</i> set to zero for
negative <i>F</i>^2^. The threshold expression of <i>F</i>^2^ >
\s(<i>F</i>^2^) is used only for calculating <i>R</i>-factors(gt) <i>etc</i>.
and is not relevant to the choice of reflections for refinement.
<i>R</i>-factors based on <i>F</i>^2^ are statistically about twice as large
as those based on <i>F</i>, and <i>R</i>- factors based on ALL data will be
even larger.
;
_reflns_number_total     3935
_reflns_number_gt     2541
_reflns_threshold_expression     I>2\s(I)
_refine_ls_structure_factor_coef     Fsqd
_refine_ls_matrix_type     full
_refine_ls_R_factor_all     0.0785
_refine_ls_R_factor_gt     0.0430
_refine_ls_wR_factor_gt     0.0921
_refine_ls_wR_factor_ref     0.1053
_refine_ls_goodness_of_fit_ref     1.020
_refine_ls_restrained_S_all     1.020
_refine_ls_number_reflns     3935
_refine_ls_number_parameters     208
_refine_ls_number_restraints     0
_refine_ls_hydrogen_treatment     constr
_refine_ls_weighting_scheme     calc
_refine_ls_weighting_details
         'calc w=1/[\s^2^(Fo^2^)+(0.0415P)^2^+0.3273P] where P=(Fo^2^+2Fc^2^)/3'
_atom_sites_solution_hydrogens     geom
_atom_sites_solution_primary     direct
_atom_sites_solution_secondary     difmap
_refine_ls_shift/su_max     0.000
_refine_ls_shift/su_mean     0.000
_refine_diff_density_max     0.214
_refine_diff_density_min     -0.289
loop_
    _atom_type_symbol
    _atom_type_description
    _atom_type_scat_dispersion_real
    _atom_type_scat_dispersion_imag
    _atom_type_scat_source
    'C' 'C' 0.0033 0.0016
                         'International Tables Vol C Tables 4.2.6.8 and 6.1.1.4'
    'H' 'H' 0.0000 0.0000
                         'International Tables Vol C Tables 4.2.6.8 and 6.1.1.4'
    'N' 'N' 0.0061 0.0033
                         'International Tables Vol C Tables 4.2.6.8 and 6.1.1.4'
    'O' 'O' 0.0106 0.0060
                         'International Tables Vol C Tables 4.2.6.8 and 6.1.1.4'
    'S' 'S' 0.1246 0.1234
                         'International Tables Vol C Tables 4.2.6.8 and 6.1.1.4'
    'Cl' 'Cl' 0.1484 0.1585
                         'International Tables Vol C Tables 4.2.6.8 and 6.1.1.4'
_computing_data_collection     'APEX2 (Bruker, 2009)'
_computing_cell_refinement     'SAINT (Bruker, 2009)'
_computing_data_reduction     'SAINT (Bruker, 2009)'
_computing_structure_solution     'SHELXS97 (Sheldrick, 2008)'
_computing_structure_refinement     'SHELXL97 (Sheldrick, 2008)'
_computing_molecular_graphics
                  'ORTEP-3 for Windows (Farrugia, 1997) and PLATON (Spek, 2009)'
_computing_publication_material
                                'WinGX (Farrugia, 1999) and PLATON (Spek, 2009)'
loop_
    _atom_site_type_symbol
    _atom_site_label
    _atom_site_fract_x
    _atom_site_fract_y
    _atom_site_fract_z
    _atom_site_U_iso_or_equiv
    _atom_site_thermal_displace_type
    _atom_site_calc_flag
    _atom_site_refinement_flags
    _atom_site_occupancy
    _atom_site_disorder_assembly
    _atom_site_disorder_group
    Cl Cl1 0.34601(5) -0.04349(4) 0.12764(8) 0.0798(3) Uani . . 1.000 . -16
    S S1 0.30114(4) 0.37338(4) -0.01319(6) 0.0502(2) Uani . . 1.000 . -16
    O O1 0.07991(10) 0.44729(9) 0.35390(16) 0.0505(5) Uani . . 1.000 . -16
    N N1 -0.05032(11) 0.37716(11) 0.47406(17) 0.0434(5) Uani . . 1.000 . -16
    N N2 0.11200(10) 0.24682(10) 0.24169(15) 0.0336(4) Uani . . 1.000 . -16
    N N3 0.17023(10) 0.31195(10) 0.17804(16) 0.0363(5) Uani . . 1.000 . -16
    N N4 0.26056(11) 0.19523(11) 0.06682(17) 0.0402(5) Uani . . 1.000 . -16
    C C1 -0.02814(12) 0.22197(12) 0.40963(19) 0.0352(5) Uani . . 1.000 . -16
    C C2 -0.04817(15) 0.12656(14) 0.4110(2) 0.0488(7) Uani . . 1.000 . -16
    C C3 -0.12841(17) 0.09610(16) 0.4929(3) 0.0615(8) Uani . . 1.000 . -16
    C C4 -0.18653(16) 0.16013(18) 0.5692(3) 0.0628(8) Uani . . 1.000 . -16
    C C5 -0.16717(15) 0.25630(16) 0.5693(2) 0.0517(7) Uani . . 1.000 . -16
    C C6 -0.08666(13) 0.28509(13) 0.48984(19) 0.0382(6) Uani . . 1.000 . -16
    C C7 0.02986(13) 0.37795(13) 0.3854(2) 0.0380(6) Uani . . 1.000 . -16
    C C8 0.04609(12) 0.27811(12) 0.33533(18) 0.0329(5) Uani . . 1.000 . -16
    C C9 0.24367(12) 0.28702(12) 0.07912(19) 0.0351(5) Uani . . 1.000 . -16
    C C10 0.34135(14) 0.15508(15) -0.0198(2) 0.0469(7) Uani . . 1.000 . -16
    C C11 0.42635(14) 0.12971(14) 0.0949(2) 0.0424(6) Uani . . 1.000 . -16
    C C12 0.43573(15) 0.04174(14) 0.1681(2) 0.0493(7) Uani . . 1.000 . -16
    C C13 0.51332(19) 0.01890(19) 0.2740(3) 0.0655(9) Uani . . 1.000 . -16
    C C14 0.5822(2) 0.0854(2) 0.3117(3) 0.0775(10) Uani . . 1.000 . -16
    C C15 0.57512(18) 0.1745(2) 0.2452(3) 0.0716(10) Uani . . 1.000 . -16
    C C16 0.49822(16) 0.19569(16) 0.1363(3) 0.0563(8) Uani . . 1.000 . -16
    H H1 -0.07566 0.42658 0.51532 0.0520 Uiso . . 1.000 . -16
    H H2 -0.00915 0.08379 0.35873 0.0585 Uiso . . 1.000 . -16
    H H3 -0.14309 0.03203 0.49624 0.0737 Uiso . . 1.000 . -16
    H H3A 0.16137 0.37063 0.19967 0.0436 Uiso . . 1.000 . -16
    H H4 -0.24022 0.13810 0.62202 0.0754 Uiso . . 1.000 . -16
    H H4A 0.22182 0.15693 0.11237 0.0482 Uiso . . 1.000 . -16
    H H5 -0.20661 0.29916 0.62051 0.0620 Uiso . . 1.000 . -16
    H H10A 0.36248 0.20052 -0.09843 0.0563 Uiso . . 1.000 . -16
    H H10B 0.31882 0.09901 -0.07802 0.0563 Uiso . . 1.000 . -16
    H H13 0.51841 -0.04121 0.31903 0.0786 Uiso . . 1.000 . -16
    H H14 0.63470 0.07069 0.38322 0.0930 Uiso . . 1.000 . -16
    H H15 0.62188 0.22004 0.27339 0.0861 Uiso . . 1.000 . -16
    H H16 0.49455 0.25549 0.08983 0.0676 Uiso . . 1.000 . -16
loop_
    _atom_site_aniso_label
    _atom_site_aniso_U_11
    _atom_site_aniso_U_22
    _atom_site_aniso_U_33
    _atom_site_aniso_U_12
    _atom_site_aniso_U_13
    _atom_site_aniso_U_23
    Cl1 0.0945(5) 0.0626(4) 0.0842(4) -0.0105(3) 0.0230(4) 0.0024(3)
    S1 0.0545(3) 0.0484(3) 0.0491(3) -0.0073(3) 0.0144(2) 0.0011(2)
    O1 0.0604(9) 0.0332(7) 0.0602(8) -0.0045(7) 0.0230(7) -0.0027(6)
    N1 0.0451(10) 0.0386(9) 0.0477(9) 0.0048(7) 0.0148(7) -0.0051(7)
    N2 0.0338(8) 0.0342(8) 0.0326(7) 0.0000(7) -0.0002(6) -0.0001(6)
    N3 0.0378(9) 0.0321(8) 0.0396(8) 0.0006(7) 0.0073(7) -0.0032(6)
    N4 0.0364(9) 0.0423(9) 0.0424(8) 0.0042(7) 0.0080(7) 0.0018(7)
    C1 0.0363(10) 0.0384(10) 0.0304(8) -0.0040(8) -0.0014(7) -0.0002(7)
    C2 0.0574(13) 0.0422(11) 0.0466(11) -0.0061(10) 0.0023(9) -0.0018(9)
    C3 0.0712(16) 0.0534(13) 0.0598(13) -0.0266(12) 0.0038(12) 0.0019(11)
    C4 0.0571(14) 0.0799(17) 0.0526(12) -0.0262(13) 0.0135(11) 0.0042(12)
    C5 0.0434(12) 0.0663(14) 0.0460(11) -0.0069(11) 0.0091(9) -0.0059(10)
    C6 0.0381(11) 0.0440(10) 0.0323(9) -0.0036(9) 0.0007(8) -0.0011(8)
    C7 0.0415(11) 0.0363(10) 0.0366(9) 0.0018(9) 0.0057(8) -0.0005(7)
    C8 0.0350(10) 0.0340(9) 0.0295(8) 0.0011(8) -0.0010(7) -0.0008(7)
    C9 0.0343(10) 0.0420(10) 0.0287(8) 0.0015(8) -0.0015(7) -0.0040(7)
    C10 0.0504(12) 0.0531(12) 0.0376(10) 0.0165(10) 0.0065(9) -0.0019(9)
    C11 0.0421(12) 0.0499(11) 0.0364(9) 0.0132(10) 0.0121(8) -0.0004(8)
    C12 0.0519(13) 0.0535(12) 0.0439(11) 0.0106(10) 0.0159(10) -0.0010(9)
    C13 0.0745(17) 0.0705(16) 0.0519(13) 0.0304(15) 0.0065(12) 0.0110(11)
    C14 0.0614(17) 0.103(2) 0.0668(16) 0.0278(17) -0.0094(13) -0.0021(15)
    C15 0.0481(14) 0.090(2) 0.0766(16) 0.0000(14) 0.0015(12) -0.0178(15)
    C16 0.0509(14) 0.0575(14) 0.0615(13) 0.0094(12) 0.0111(11) 0.0021(10)
_geom_special_details
;
Bond distances, angles <i>etc</i>. have been calculated using the rounded
fractional coordinates. All su's are estimated from the variances of the
(full) variance-covariance matrix. The cell e.s.d.'s are taken into account in
the estimation of distances, angles and torsion angles
;
loop_
    _geom_bond_atom_site_label_1
    _geom_bond_atom_site_label_2
    _geom_bond_site_symmetry_1
    _geom_bond_site_symmetry_2
    _geom_bond_distance
    _geom_bond_publ_flag
    Cl1 C12 . . 1.742(2) no
    S1 C9 . . 1.6625(18) no
    O1 C7 . . 1.234(2) no
    N1 C6 . . 1.404(2) no
    N1 C7 . . 1.354(2) no
    N2 N3 . . 1.345(2) no
    N2 C8 . . 1.299(2) no
    N3 C9 . . 1.377(2) no
    N4 C9 . . 1.325(2) no
    N4 C10 . . 1.466(2) no
    N1 H1 . . 0.8600 no
    N3 H3A . . 0.8600 no
    N4 H4A . . 0.8600 no
    C1 C8 . . 1.453(2) no
    C1 C2 . . 1.379(3) no
    C1 C6 . . 1.393(2) no
    C2 C3 . . 1.391(3) no
    C3 C4 . . 1.382(3) no
    C4 C5 . . 1.387(3) no
    C5 C6 . . 1.376(3) no
    C7 C8 . . 1.493(2) no
    C10 C11 . . 1.505(3) no
    C11 C16 . . 1.387(3) no
    C11 C12 . . 1.388(3) no
    C12 C13 . . 1.378(3) no
    C13 C14 . . 1.357(4) no
    C14 C15 . . 1.378(4) no
    C15 C16 . . 1.381(3) no
    C2 H2 . . 0.9300 no
    C3 H3 . . 0.9300 no
    C4 H4 . . 0.9300 no
    C5 H5 . . 0.9300 no
    C10 H10A . . 0.9700 no
    C10 H10B . . 0.9700 no
    C13 H13 . . 0.9300 no
    C14 H14 . . 0.9300 no
    C15 H15 . . 0.9300 no
    C16 H16 . . 0.9300 no
loop_
    _geom_angle_atom_site_label_1
    _geom_angle_atom_site_label_2
    _geom_angle_atom_site_label_3
    _geom_angle_site_symmetry_1
    _geom_angle_site_symmetry_2
    _geom_angle_site_symmetry_3
    _geom_angle
    _geom_angle_publ_flag
    C6 N1 C7 . . . 111.13(15) no
    N3 N2 C8 . . . 116.49(14) no
    N2 N3 C9 . . . 121.67(14) no
    C9 N4 C10 . . . 123.90(15) no
    C7 N1 H1 . . . 124.00 no
    C6 N1 H1 . . . 124.00 no
    C9 N3 H3A . . . 119.00 no
    N2 N3 H3A . . . 119.00 no
    C9 N4 H4A . . . 118.00 no
    C10 N4 H4A . . . 118.00 no
    C2 C1 C6 . . . 120.31(16) no
    C2 C1 C8 . . . 133.12(16) no
    C6 C1 C8 . . . 106.56(15) no
    C1 C2 C3 . . . 118.08(18) no
    C2 C3 C4 . . . 120.6(2) no
    C3 C4 C5 . . . 122.0(2) no
    C4 C5 C6 . . . 116.66(19) no
    N1 C6 C1 . . . 109.58(15) no
    N1 C6 C5 . . . 128.09(17) no
    C1 C6 C5 . . . 122.33(18) no
    O1 C7 N1 . . . 126.73(17) no
    O1 C7 C8 . . . 127.01(16) no
    N1 C7 C8 . . . 106.26(15) no
    N2 C8 C7 . . . 127.38(15) no
    N2 C8 C1 . . . 126.22(16) no
    C1 C8 C7 . . . 106.39(14) no
    S1 C9 N3 . . . 117.66(13) no
    S1 C9 N4 . . . 126.66(13) no
    N3 C9 N4 . . . 115.68(15) no
    N4 C10 C11 . . . 111.33(14) no
    C12 C11 C16 . . . 116.71(18) no
    C10 C11 C16 . . . 120.63(18) no
    C10 C11 C12 . . . 122.63(18) no
    C11 C12 C13 . . . 122.5(2) no
    Cl1 C12 C11 . . . 119.38(15) no
    Cl1 C12 C13 . . . 118.11(17) no
    C12 C13 C14 . . . 119.1(2) no
    C13 C14 C15 . . . 120.7(2) no
    C14 C15 C16 . . . 119.6(2) no
    C11 C16 C15 . . . 121.4(2) no
    C1 C2 H2 . . . 121.00 no
    C3 C2 H2 . . . 121.00 no
    C2 C3 H3 . . . 120.00 no
    C4 C3 H3 . . . 120.00 no
    C3 C4 H4 . . . 119.00 no
    C5 C4 H4 . . . 119.00 no
    C4 C5 H5 . . . 122.00 no
    C6 C5 H5 . . . 122.00 no
    N4 C10 H10A . . . 109.00 no
    N4 C10 H10B . . . 109.00 no
    C11 C10 H10A . . . 109.00 no
    C11 C10 H10B . . . 109.00 no
    H10A C10 H10B . . . 108.00 no
    C12 C13 H13 . . . 120.00 no
    C14 C13 H13 . . . 120.00 no
    C13 C14 H14 . . . 120.00 no
    C15 C14 H14 . . . 120.00 no
    C14 C15 H15 . . . 120.00 no
    C16 C15 H15 . . . 120.00 no
    C11 C16 H16 . . . 119.00 no
    C15 C16 H16 . . . 119.00 no
loop_
    _geom_torsion_atom_site_label_1
    _geom_torsion_atom_site_label_2
    _geom_torsion_atom_site_label_3
    _geom_torsion_atom_site_label_4
    _geom_torsion_site_symmetry_1
    _geom_torsion_site_symmetry_2
    _geom_torsion_site_symmetry_3
    _geom_torsion_site_symmetry_4
    _geom_torsion
    _geom_torsion_publ_flag
    C7 N1 C6 C1 . . . . 0.42(19) no
    C7 N1 C6 C5 . . . . -179.26(17) no
    C6 N1 C7 O1 . . . . -177.87(17) no
    C6 N1 C7 C8 . . . . 1.46(18) no
    C8 N2 N3 C9 . . . . 178.97(14) no
    N3 N2 C8 C1 . . . . 176.21(14) no
    N3 N2 C8 C7 . . . . -2.4(2) no
    N2 N3 C9 S1 . . . . 171.76(11) no
    N2 N3 C9 N4 . . . . -7.8(2) no
    C10 N4 C9 S1 . . . . 6.5(2) no
    C10 N4 C9 N3 . . . . -174.00(14) no
    C9 N4 C10 C11 . . . . 98.6(2) no
    C6 C1 C2 C3 . . . . 0.6(3) no
    C8 C1 C2 C3 . . . . -178.34(19) no
    C2 C1 C6 N1 . . . . 178.63(15) no
    C2 C1 C6 C5 . . . . -1.7(3) no
    C8 C1 C6 N1 . . . . -2.16(18) no
    C8 C1 C6 C5 . . . . 177.54(16) no
    C2 C1 C8 N2 . . . . 3.1(3) no
    C2 C1 C8 C7 . . . . -177.98(18) no
    C6 C1 C8 N2 . . . . -175.93(15) no
    C6 C1 C8 C7 . . . . 2.96(17) no
    C1 C2 C3 C4 . . . . 0.6(3) no
    C2 C3 C4 C5 . . . . -0.8(4) no
    C3 C4 C5 C6 . . . . -0.2(3) no
    C4 C5 C6 N1 . . . . -178.93(18) no
    C4 C5 C6 C1 . . . . 1.4(3) no
    O1 C7 C8 N2 . . . . -4.5(3) no
    O1 C7 C8 C1 . . . . 176.61(17) no
    N1 C7 C8 N2 . . . . 176.14(16) no
    N1 C7 C8 C1 . . . . -2.73(18) no
    N4 C10 C11 C12 . . . . 89.5(2) no
    N4 C10 C11 C16 . . . . -88.4(2) no
    C10 C11 C12 Cl1 . . . . -0.3(2) no
    C10 C11 C12 C13 . . . . -179.54(19) no
    C16 C11 C12 Cl1 . . . . 177.75(15) no
    C16 C11 C12 C13 . . . . -1.5(3) no
    C10 C11 C16 C15 . . . . 178.0(2) no
    C12 C11 C16 C15 . . . . -0.1(3) no
    Cl1 C12 C13 C14 . . . . -177.65(19) no
    C11 C12 C13 C14 . . . . 1.7(3) no
    C12 C13 C14 C15 . . . . -0.1(4) no
    C13 C14 C15 C16 . . . . -1.4(4) no
    C14 C15 C16 C11 . . . . 1.5(4) no
loop_
    _geom_hbond_atom_site_label_D
    _geom_hbond_atom_site_label_H
    _geom_hbond_atom_site_label_A
    _geom_hbond_site_symmetry_A
    _geom_hbond_distance_DH
    _geom_hbond_distance_HA
    _geom_hbond_distance_DA
    _geom_hbond_angle_DHA
    _geom_hbond_publ_flag
    N3 H3A O1 . 0.86 2.05 2.7416(19) 137 yes
    N4 H4A N2 . 0.86 2.28 2.663(2) 107 yes
    N1 H1 O1 3_566 0.86 2.09 2.903(2) 157 yes
_iucr_refine_instructions_details
;
TITL NK35BZU in P2(1)/c orange prism
CELL 0.71073 13.7017 14.1585 8.2698 90.000 93.151 90.000
ZERR 4.00 0.0010 0.0010 0.0005 0.000 0.003 0.000
LATT 1
SYMM -x, y+1/2, -z+1/2
SFAC C  H  N  O  S  Cl
UNIT 64  52  16  4  4  4
L.S. 20
ACTA
BOND $H
HTAB
CONF
LIST 4
FMAP 2
PLAN 5
MPLA 8 C10 C11 C12 C13 C14 C15 C16 CL1
MPLA 10 C1 C2 C3 C4 C5 C6 C7 C8 N1 O1
MPLA 5 N2 N3 C9 N4 S1
MPLA 8 C10 C11 C12 C13 C14 C15 C16 CL1
SIZE 0.32 0.23 0.20
TEMP 23.000
WGHT    0.041500    0.327300
FVAR       0.14794
CL1   6    0.346012   -0.043495    0.127642    11.00000    0.09454    0.06264 =
         0.08419    0.00237    0.02304   -0.01049
S1    5    0.301140    0.373376   -0.013188    11.00000    0.05445    0.04838 =
         0.04905    0.00108    0.01439   -0.00727
O1    4    0.079912    0.447285    0.353903    11.00000    0.06038    0.03318 =
         0.06024   -0.00272    0.02295   -0.00447
N1    3   -0.050323    0.377164    0.474062    11.00000    0.04506    0.03856 =
         0.04770   -0.00512    0.01480    0.00476
AFIX  43
H1    2   -0.075663    0.426583    0.515323    11.00000   -1.20000
AFIX   0
N2    3    0.112000    0.246825    0.241686    11.00000    0.03381    0.03417 =
         0.03260   -0.00008   -0.00020    0.00000
N3    3    0.170232    0.311946    0.178036    11.00000    0.03781    0.03207 =
         0.03959   -0.00317    0.00728    0.00064
AFIX  43
H3A   2    0.161370    0.370635    0.199669    11.00000   -1.20000
AFIX   0
N4    3    0.260556    0.195230    0.066822    11.00000    0.03637    0.04230 =
         0.04238    0.00182    0.00796    0.00421
AFIX  43
H4A   2    0.221823    0.156928    0.112370    11.00000   -1.20000
AFIX   0
C1    1   -0.028139    0.221969    0.409633    11.00000    0.03633    0.03838 =
         0.03036   -0.00023   -0.00138   -0.00401
C2    1   -0.048172    0.126562    0.411017    11.00000    0.05740    0.04218 =
         0.04662   -0.00184    0.00225   -0.00610
AFIX  43
H2    2   -0.009152    0.083793    0.358731    11.00000   -1.20000
AFIX   0
C3    1   -0.128413    0.096101    0.492852    11.00000    0.07120    0.05336 =
         0.05982    0.00192    0.00378   -0.02656
AFIX  43
H3    2   -0.143094    0.032026    0.496241    11.00000   -1.20000
AFIX   0
C4    1   -0.186527    0.160133    0.569170    11.00000    0.05709    0.07990 =
         0.05255    0.00421    0.01345   -0.02615
AFIX  43
H4    2   -0.240217    0.138097    0.622021    11.00000   -1.20000
AFIX   0
C5    1   -0.167167    0.256297    0.569297    11.00000    0.04336    0.06632 =
         0.04602   -0.00593    0.00906   -0.00686
AFIX  43
H5    2   -0.206607    0.299165    0.620505    11.00000   -1.20000
AFIX   0
C6    1   -0.086662    0.285094    0.489840    11.00000    0.03808    0.04404 =
         0.03226   -0.00109    0.00066   -0.00360
C7    1    0.029861    0.377946    0.385352    11.00000    0.04151    0.03632 =
         0.03664   -0.00052    0.00571    0.00182
C8    1    0.046090    0.278112    0.335333    11.00000    0.03500    0.03401 =
         0.02954   -0.00083   -0.00104    0.00109
C9    1    0.243670    0.287024    0.079125    11.00000    0.03430    0.04197 =
         0.02868   -0.00403   -0.00151    0.00152
C10   1    0.341348    0.155082   -0.019825    11.00000    0.05035    0.05314 =
         0.03763   -0.00193    0.00647    0.01649
AFIX  23
H10A  2    0.362480    0.200518   -0.098427    11.00000   -1.20000
H10B  2    0.318820    0.099007   -0.078020    11.00000   -1.20000
AFIX   0
C11   1    0.426354    0.129712    0.094902    11.00000    0.04214    0.04990 =
         0.03641   -0.00041    0.01205    0.01318
C12   1    0.435725    0.041742    0.168063    11.00000    0.05190    0.05345 =
         0.04386   -0.00104    0.01589    0.01058
C13   1    0.513318    0.018900    0.274018    11.00000    0.07453    0.07046 =
         0.05191    0.01100    0.00647    0.03044
AFIX  43
H13   2    0.518408   -0.041210    0.319030    11.00000   -1.20000
AFIX   0
C14   1    0.582167    0.085419    0.311675    11.00000    0.06144    0.10284 =
         0.06677   -0.00213   -0.00938    0.02776
AFIX  43
H14   2    0.634705    0.070687    0.383215    11.00000   -1.20000
AFIX   0
C15   1    0.575122    0.174465    0.245173    11.00000    0.04807    0.09042 =
         0.07658   -0.01784    0.00154   -0.00004
AFIX  43
H15   2    0.621878    0.220044    0.273394    11.00000   -1.20000
AFIX   0
C16   1    0.498223    0.195694    0.136327    11.00000    0.05085    0.05753 =
         0.06147    0.00209    0.01108    0.00944
AFIX  43
H16   2    0.494554    0.255486    0.089835    11.00000   -1.20000
HKLF 4 1 1 0 0 0 1 0 0 0 1
REM  NK35BZU in P2(1)/c orange prism
REM R1 =  0.0430 for   2541 Fo > 4sig(Fo)  and  0.0785 for all   3935 data
REM    208 parameters refined using      0 restraints
END
WGHT      0.0415      0.3273
REM Highest difference peak  0.214,  deepest hole -0.289,  1-sigma level  0.043
Q1    1   0.0231  0.2549  0.3959  11.00000  0.05    0.21
Q2    1   0.4406  0.0832  0.1013  11.00000  0.05    0.19
Q3    1   0.2763 -0.0310  0.1276  11.00000  0.05    0.19
Q4    1   0.0796  0.2759  0.3484  11.00000  0.05    0.19
Q5    1   0.3839 -0.0309  0.2233  11.00000  0.05    0.18
;
