# Supplementary material for: (2Z)-N-(2-Chloro­benz­yl)-2-(2-oxo-2,3-dihydro-1H-indol-3-yl­idene)hydrazinecarbothio­amide
Source: Acta Crystallogr Sect E Struct Rep Online. 2012 Aug 23;68(Pt 9):o2731. doi: 10.1107/S1600536812035076 (PMC3435743; doi:10.1107/S1600536812035076)
Supplement: Supplementary file 2 [file e-68-o2731-Isup2.hkl]

#
# h,k,l, Fc-squared, Fo-squared, sigma(Fo-squared) and status flag
#
data_I
_shelx_title ' NK35BZU in P2(1)/c orange prism'
_shelx_refln_list_code          4
_shelx_F_calc_maximum      216.37
_exptl_crystal_F_000       712.00
_reflns_d_resolution_high  0.7466
 
loop_
 _symmetry_equiv_pos_as_xyz
 'x, y, z'
 '-x, y+1/2, -z+1/2'
 '-x, -y, -z'
 'x, -y-1/2, z-1/2'
 
_cell_length_a    13.7017
_cell_length_b    14.1585
_cell_length_c     8.2698
_cell_angle_alpha  90.000
_cell_angle_beta   93.151
_cell_angle_gamma  90.000
 
_shelx_F_squared_multiplier     1.000
 
loop_
 _refln_index_h
 _refln_index_k
 _refln_index_l
 _refln_F_squared_calc
 _refln_F_squared_meas
 _refln_F_squared_sigma
 _refln_observed_status
   1   0   0      914.05      903.35     24.53 o
   2   0   0     2712.22     2668.22     28.80 o
   3   0   0     2530.93     2609.50     28.91 o
   4   0   0      141.35      119.95      4.62 o
   5   0   0     1872.32     1880.18     22.72 o
   6   0   0      174.96      138.19      4.31 o
   7   0   0       39.06       39.44      2.90 o
   8   0   0     1704.81     1660.04     26.20 o
   9   0   0      186.04      215.22      7.62 o
  10   0   0      185.14      198.39      7.78 o
  11   0   0      176.94      187.85     19.87 o
  12   0   0      229.93      220.92     11.63 o
  13   0   0      559.34      532.73     27.41 o
  16   0   0        5.68       13.71     12.34 o
  17   0   0       14.01       20.56     15.99 o
  18   0   0       12.65       17.25     14.16 o
   1   1   0     4153.74     4056.78     25.84 o
   2   1   0     1366.55     1345.41     11.57 o
   3   1   0     5543.68     5484.85     41.34 o
   4   1   0     1650.19     1690.45     14.28 o
   5   1   0      172.26      185.23      5.18 o
   6   1   0     2539.11     2604.19     21.88 o
   7   1   0      189.88      211.29      4.34 o
   8   1   0        3.22        1.65      1.39 o
   9   1   0        6.89       14.24      2.03 o
  10   1   0       18.63       27.80      2.61 o
  11   1   0       23.26       21.75      3.42 o
  12   1   0        4.62        7.79      2.85 o
  13   1   0        2.68        1.83      5.03 o
  15   1   0       90.36       84.52     19.65 o
  16   1   0       52.59       83.61     19.65 o
  17   1   0        0.81        2.95     10.51 o
  18   1   0        0.35        3.78      9.68 o
   0   2   0     6326.35     6063.84     75.37 o
   1   2   0    10943.43    10356.20     62.79 o
   2   2   0     1012.71      936.60      7.38 o
   3   2   0     2827.56     2760.27     23.34 o
   4   2   0     1747.03     1648.00     15.03 o
   5   2   0      316.14      315.12      4.74 o
   6   2   0      145.74      127.13      3.35 o
   7   2   0      295.92      276.55      5.40 o
   8   2   0      112.53      112.27      4.54 o
   9   2   0      488.93      483.49      9.18 o
  10   2   0        3.91        5.07      1.99 o
  11   2   0        0.57        2.40      2.56 o
  12   2   0       11.51       19.54      3.90 o
  13   2   0       28.96       17.82      7.31 o
  14   2   0      294.16      269.11     29.24 o
  15   2   0      103.83       76.05     20.33 o
  16   2   0        0.56       18.04      8.88 o
  17   2   0        0.01       -4.57     12.34 o
  18   2   0        1.40      -10.97     10.97 o
   1   3   0      943.17      864.78      7.63 o
   2   3   0       92.11       91.93      2.73 o
   3   3   0      245.46      222.99      3.53 o
   4   3   0        1.57        3.33      1.28 o
   5   3   0      387.00      360.03      5.26 o
   6   3   0      624.14      598.75      8.70 o
   7   3   0      646.12      636.02      8.96 o
   8   3   0      284.02      289.82      8.89 o
   9   3   0     1920.39     1958.51     23.30 o
  10   3   0       41.31       40.74      3.41 o
  11   3   0      128.12      136.41      7.07 o
  12   3   0        2.19        1.53      3.03 o
  13   3   0        3.15       -1.29      5.26 o
  14   3   0      641.81      622.75     51.17 o
  15   3   0      170.32      138.27     32.44 o
  16   3   0       39.49       31.98     15.53 o
  17   3   0       32.28       11.88     14.62 o
  18   3   0        0.07        6.40     13.71 o
   0   4   0      684.14      615.12     11.06 o
   1   4   0        2.38        8.07      1.11 o
   2   4   0      451.53      456.07      7.46 o
   3   4   0     3964.47     3982.68     27.84 o
   4   4   0      197.91      195.40      3.80 o
   5   4   0       87.89      103.25      5.01 o
   6   4   0        0.22        3.31      1.69 o
   7   4   0     1558.69     1552.42     18.64 o
   8   4   0     1994.31     1996.18     25.78 o
   9   4   0      131.37      111.35      5.19 o
  10   4   0      102.53       94.86      4.94 o
  11   4   0      342.32      367.54     10.38 o
  12   4   0      298.02      285.41     29.22 o
  13   4   0       18.41       10.61      6.81 o
  14   4   0       38.59       48.53     13.02 o
  15   4   0        2.79        4.57     10.97 o
  16   4   0        9.49       31.53     15.53 o
  17   4   0       17.90       13.25     14.16 o
   1   5   0     3475.47     3350.31     30.86 o
   2   5   0     8795.94     8936.84     69.83 o
   3   5   0     1339.78     1426.90     13.05 o
   4   5   0      531.96      513.14      7.73 o
   5   5   0     4159.96     4281.32     41.66 o
   6   5   0       95.77       90.13      4.12 o
   7   5   0     1367.94     1351.99     16.99 o
   8   5   0        0.51        0.87      1.59 o
   9   5   0       67.47       83.91      7.42 o
  10   5   0       22.40       16.33      2.61 o
  11   5   0        1.22       -2.40      2.50 o
  12   5   0        4.41        8.82      6.25 o
  13   5   0       65.27       58.78     12.34 o
  14   5   0       73.80       61.68     17.82 o
  15   5   0      154.59      145.29     26.50 o
  16   5   0        0.43       11.42     12.79 o
  17   5   0        3.22       -3.20     12.34 o
   0   6   0      181.16      160.56      6.31 o
   1   6   0     3134.14     3392.15     32.06 o
   2   6   0      770.03      895.74     13.18 o
   3   6   0      122.15      116.18      4.88 o
   4   6   0      816.16      838.74     10.44 o
   5   6   0      133.62      134.03      4.52 o
   6   6   0      476.95      470.08      9.92 o
   7   6   0       53.76       54.20      3.55 o
   8   6   0       95.06      105.03      4.63 o
   9   6   0       38.15       39.61      3.37 o
  10   6   0        0.34        2.63      3.87 o
  11   6   0        5.16       11.09      4.32 o
  12   6   0      120.68      115.12     12.59 o
  13   6   0        2.56       -5.03      8.22 o
  14   6   0       18.94        3.20     11.42 o
  15   6   0        6.62       11.88     12.34 o
  16   6   0       16.18       21.93     15.53 o
  17   6   0        3.60       12.34     14.62 o
   1   7   0      196.77      149.71      5.78 o
   2   7   0     3117.83     3222.78     33.61 o
   3   7   0      108.25      123.22      5.41 o
   4   7   0      639.11      576.67      9.18 o
   5   7   0      545.09      531.19      9.70 o
   6   7   0      246.84      237.20     11.23 o
   7   7   0       38.12       38.68      3.77 o
   8   7   0      266.35      268.38     10.44 o
   9   7   0       69.80       66.75      6.78 o
  10   7   0      273.22      247.28     12.10 o
  11   7   0      413.11      387.10     43.32 o
  12   7   0       20.47       33.81     10.34 o
  13   7   0       12.32       18.62      9.43 o
  14   7   0        0.51       -4.40      7.55 o
  15   7   0        8.22       20.23     10.17 o
  16   7   0       21.76       15.92     11.25 o
  17   7   0        5.59       16.45     15.99 o
   0   8   0      225.73      263.33      9.37 o
   1   8   0      826.93      865.37     14.60 o
   2   8   0      102.44      127.96      5.54 o
   3   8   0      621.38      687.24     11.73 o
   4   8   0      170.62      139.66      5.16 o
   5   8   0      320.16      296.33      9.13 o
   6   8   0       99.32      101.42      6.30 o
   7   8   0      689.70      682.57     13.84 o
   8   8   0      330.91      304.98      9.63 o
   9   8   0       67.40       68.85      6.45 o
  10   8   0      144.88      160.92     26.04 o
  11   8   0      505.22      529.27     30.05 o
  12   8   0      511.26      550.14     31.86 o
  13   8   0        4.19       -6.53      7.01 o
  14   8   0       28.01       40.31     16.68 o
  15   8   0       67.42       63.85     14.77 o
  16   8   0        0.57        5.94     14.85 o
   1   9   0        2.24        5.74      2.83 o
   2   9   0      132.88      151.08      8.08 o
   3   9   0      460.99      487.07     10.09 o
   4   9   0       71.53       72.83      4.20 o
   5   9   0       41.70       37.97      3.98 o
   6   9   0      843.41      834.58     13.73 o
   7   9   0      122.70      113.57     11.02 o
   8   9   0        0.48        4.19      3.04 o
   9   9   0      631.82      629.67     58.94 o
  10   9   0      563.45      597.51     42.95 o
  11   9   0      314.18      305.92     29.01 o
  12   9   0        6.33       26.11     10.28 o
  13   9   0       61.50       32.78     11.51 o
  14   9   0       34.87       19.30     10.17 o
  15   9   0        8.80       17.14     12.11 o
  16   9   0        1.07        7.04      9.88 o
   0  10   0      349.61      362.62     12.18 o
   1  10   0       38.07       38.70      3.32 o
   2  10   0        0.02        2.88      2.20 o
   3  10   0      344.71      346.15      8.96 o
   4  10   0     1104.64     1064.15     15.20 o
   5  10   0       28.89       33.58      3.41 o
   6  10   0       67.30       63.89      5.35 o
   7  10   0      119.67      132.07      7.42 o
   8  10   0      283.68      280.53     22.37 o
   9  10   0      356.75      365.14     26.86 o
  10  10   0       15.96       29.56     14.16 o
  11  10   0       63.44       77.92     14.17 o
  12  10   0        0.55        6.84      8.56 o
  13  10   0        0.04       -4.08      8.06 o
  14  10   0        2.74       15.53     10.34 o
  15  10   0        0.00        8.91     10.34 o
   1  11   0      190.79      169.92      7.50 o
   2  11   0      210.64      208.12      9.09 o
   3  11   0      708.47      736.25     17.51 o
   4  11   0      194.58      202.08      8.72 o
   5  11   0       38.10       37.93      6.27 o
   6  11   0       19.74       10.34      3.45 o
   7  11   0       15.43       13.55      8.33 o
   8  11   0      464.09      453.66     29.03 o
   9  11   0       33.04       35.77     10.97 o
  10  11   0        7.99        3.64      7.90 o
  11  11   0        3.64       -5.54      7.26 o
  12  11   0        2.15       -6.62      7.91 o
  13  11   0        0.10        8.91     10.02 o
  14  11   0       27.16       36.98     14.20 o
   0  12   0     2807.64     2802.98     47.08 o
   1  12   0        1.27       -0.03      2.43 o
   2  12   0        3.26       -1.18      2.41 o
   3  12   0     1461.17     1387.36     23.70 o
   4  12   0      248.08      217.98     11.51 o
   5  12   0      162.56      181.11      9.44 o
   6  12   0        3.31        4.02      4.98 o
   7  12   0       10.96       19.44      6.56 o
   8  12   0      243.88      287.52     38.84 o
   9  12   0       51.34       40.01     16.45 o
  10  12   0       59.13       67.07     15.76 o
  11  12   0       37.56       29.83     12.09 o
  12  12   0        3.16        1.37      9.05 o
  13  12   0        8.36        5.62     11.19 o
  14  12   0        1.55       19.90     11.90 o
   1  13   0      184.78      190.14      8.37 o
   2  13   0       53.55       62.89      7.71 o
   3  13   0       67.81       57.79      7.01 o
   4  13   0        2.62       -0.97      4.26 o
   5  13   0       77.11       74.21      8.25 o
   6  13   0      151.29      132.57     19.40 o
   7  13   0       19.15       28.87      7.71 o
   8  13   0       59.45       56.49     12.59 o
   9  13   0       63.44       75.63     14.63 o
  10  13   0       13.78        2.32     11.88 o
  11  13   0        0.39        3.13      8.84 o
  12  13   0       37.82       49.64     14.17 o
  13  13   0        0.37        3.21      9.82 o
   0  14   0       40.87       64.15      7.65 o
   1  14   0       25.36       23.67      4.09 o
   2  14   0       13.74        5.29      3.89 o
   3  14   0       39.73       19.34      4.43 o
   4  14   0      151.80      149.38     11.47 o
   5  14   0        1.40        0.18      4.23 o
   6  14   0       54.96       44.78      8.94 o
   7  14   0       13.70       15.99     10.05 o
   8  14   0        3.36        3.51     12.34 o
   9  14   0        2.08       -2.24      9.37 o
  10  14   0        0.91        1.90      8.70 o
  11  14   0        7.87        5.44     10.63 o
  12  14   0        0.89        5.03     10.50 o
   1  15   0       37.12       35.91      6.73 o
   2  15   0      126.90      144.66     11.39 o
   3  15   0       28.22       17.75      5.55 o
   4  15   0        0.00        7.91      5.33 o
   5  15   0       24.81       21.57      6.19 o
   6  15   0      175.02      178.70     15.70 o
   7  15   0        9.02        4.17      7.63 o
   8  15   0       13.18        7.76      8.45 o
   9  15   0       84.88       85.20     16.64 o
  10  15   0        8.22       -2.37      9.82 o
  11  15   0       73.86       86.61     17.76 o
   0  16   0      151.15      147.28     18.50 o
   1  16   0        8.83        9.93      5.28 o
   2  16   0        6.10        1.21      4.62 o
   3  16   0        0.02       -4.12      4.12 o
   4  16   0        5.34        3.46      5.28 o
   5  16   0       42.33       47.19     11.01 o
   6  16   0        0.23        4.97      7.55 o
   7  16   0       43.32       48.84     10.27 o
   8  16   0       28.95       15.37     11.53 o
   9  16   0       57.31       81.59     17.11 o
   1  17   0      140.42      172.65     14.51 o
   2  17   0       13.72       15.97      7.50 o
   3  17   0        8.14       19.43      7.59 o
   4  17   0        5.11        4.77      6.97 o
   5  17   0       77.67       88.31     15.65 o
   6  17   0       53.04       49.09     10.61 o
   7  17   0        1.93        1.36      7.47 o
   0  18   0        0.94       -9.59      9.59 o
   1  18   0       39.82       34.10     12.11 o
   2  18   0       35.64       32.56     18.96 o
   3  18   0       50.79       54.96     14.85 o
   4  18   0        2.70       17.45     10.10 o
   5  18   0       11.23        6.36      8.65 o
 -18   1   1        8.08        9.57     10.93 o
 -17   1   1       33.94       35.61     12.23 o
 -16   1   1       14.80       12.34     13.25 o
 -15   1   1        8.21       10.51     12.34 o
 -14   1   1        4.05       15.08     11.42 o
 -13   1   1      433.98      462.92     15.50 o
 -12   1   1      638.16      647.62     14.44 o
 -11   1   1        0.26        1.13      1.69 o
 -10   1   1      376.61      397.93      9.23 o
  -9   1   1      399.31      394.46      7.29 o
  -8   1   1      222.55      234.13      5.89 o
  -7   1   1     1960.56     2049.50     21.24 o
  -6   1   1      276.95      330.65      5.56 o
  -5   1   1      696.50      687.56      8.01 o
  -4   1   1      384.25      407.13      5.86 o
  -3   1   1      143.60      135.00      2.99 o
  -2   1   1      111.88      110.82      1.75 o
  -1   1   1       27.78       16.89      0.78 o
   0   1   1     1355.42     1271.68      8.74 o
   1   1   1      796.45      805.53      6.67 o
   2   1   1    11698.64    11582.08     86.24 o
   3   1   1     5958.57     5821.84     44.20 o
   4   1   1      545.68      476.36      6.03 o
   5   1   1     2159.94     2090.86     21.34 o
   6   1   1       54.76       53.83      2.12 o
   7   1   1     1790.58     1702.84     15.99 o
   8   1   1      234.80      238.25      4.50 o
   9   1   1       51.09       46.84      2.51 o
  10   1   1      936.55      940.12     13.35 o
  11   1   1      180.92      199.14      9.69 o
  12   1   1       45.64       39.73      7.60 o
  13   1   1       27.54       21.02     11.88 o
  14   1   1       14.89       18.73     12.79 o
  15   1   1       35.99       45.57     11.44 o
  16   1   1       30.15       31.98     10.93 o
  17   1   1       18.89       11.88      9.37 o
  18   1   1        3.60       -3.20     13.25 o
 -18   2   1        6.94       -3.86      9.03 o
 -17   2   1        1.71       10.05     13.71 o
 -16   2   1       17.54       23.76     14.62 o
 -15   2   1       15.51       14.62     12.34 o
 -14   2   1      473.73      344.49     36.55 o
 -13   2   1      169.60      156.09     14.39 o
 -12   2   1      313.84      300.80     10.22 o
 -11   2   1        1.09        1.01      1.84 o
 -10   2   1        4.20        6.35      1.96 o
  -9   2   1      309.72      307.92      7.73 o
  -8   2   1        1.68        3.30      2.08 o
  -7   2   1     2179.46     2135.43     22.64 o
  -6   2   1     3571.86     3553.64     34.22 o
  -5   2   1      149.28      126.46      3.34 o
  -4   2   1     5436.03     5291.39     47.77 o
  -3   2   1     5056.66     5112.46     44.60 o
  -2   2   1      115.08       99.69      3.50 o
  -1   2   1     4898.92     4758.13     30.55 o
   0   2   1       12.26        9.11      0.99 o
   1   2   1     6263.77     6139.51     43.85 o
   2   2   1     5265.26     5166.75     40.06 o
   3   2   1     1148.02     1200.99     13.39 o
   4   2   1     1139.97     1123.85     10.30 o
   5   2   1      695.77      714.31      9.25 o
   6   2   1      107.73      133.43      3.44 o
   7   2   1      265.04      303.97      5.52 o
   8   2   1        0.07       -1.16      1.16 o
   9   2   1      701.07      728.37     10.27 o
  10   2   1      470.92      473.36     10.25 o
  11   2   1      436.67      435.15     14.17 o
  12   2   1      320.46      326.22     31.07 o
  13   2   1        0.84        2.28      7.31 o
  14   2   1       32.78       38.38     12.79 o
  15   2   1        1.47       -0.91      9.59 o
  16   2   1      101.23      112.90     16.72 o
  17   2   1        1.15        0.03     15.31 o
 -18   3   1        8.43        9.14     15.53 o
 -17   3   1        7.66        3.20     11.88 o
 -16   3   1        1.24       10.05     12.79 o
 -15   3   1       44.04       28.78     15.08 o
 -14   3   1        0.01        2.73      6.15 o
 -13   3   1      191.94      198.33     12.74 o
 -12   3   1        0.25        0.02      2.61 o
 -11   3   1      120.46       97.61      4.91 o
 -10   3   1      681.46      642.44     13.02 o
  -9   3   1      120.83      113.71      5.70 o
  -8   3   1       97.97       88.81      3.93 o
  -7   3   1     1296.69     1412.07     16.63 o
  -6   3   1     2361.26     2506.36     27.25 o
  -5   3   1      537.53      480.77      7.29 o
  -4   3   1      310.88      301.26      5.48 o
  -3   3   1     1983.92     1998.18     19.37 o
  -2   3   1     6797.07     6988.64     53.69 o
  -1   3   1     1669.33     1607.79     14.13 o
   0   3   1      805.51      882.19      8.24 o
   1   3   1     1091.44     1031.99      9.38 o
   2   3   1     1066.20     1018.36      9.02 o
   3   3   1      135.42      129.97      3.15 o
   4   3   1      116.50      111.79      3.24 o
   5   3   1      133.78      138.04      3.93 o
   6   3   1        3.06        1.13      1.16 o
   7   3   1       54.98       67.62      2.98 o
   8   3   1     1120.70     1152.78     13.54 o
   9   3   1       31.89       40.18      3.10 o
  10   3   1        1.86       -2.16      2.16 o
  11   3   1      109.31      121.65      7.50 o
  12   3   1      221.40      290.31     16.73 o
  13   3   1      116.25      111.48     18.73 o
  14   3   1       13.13       18.28     11.42 o
  15   3   1       20.93       17.05     18.28 o
  16   3   1       54.97       39.55     10.97 o
  17   3   1       76.61       72.69     15.14 o
 -17   4   1        2.19        8.68     14.16 o
 -16   4   1        9.57        4.57     12.79 o
 -15   4   1        5.67       -9.14      9.14 o
 -14   4   1      354.61      319.36     37.01 o
 -13   4   1        4.49        2.85      6.16 o
 -12   4   1       42.08       45.01      5.13 o
 -11   4   1        2.74        4.72      2.22 o
 -10   4   1        0.43       -1.68      1.68 o
  -9   4   1      187.87      199.58      5.84 o
  -8   4   1      187.77      184.49     10.18 o
  -7   4   1     1877.25     1899.76     21.30 o
  -6   4   1      659.07      733.07     10.23 o
  -5   4   1      217.35      264.25      5.71 o
  -4   4   1     1058.67     1095.61     17.03 o
  -3   4   1     4521.38     4639.66     40.77 o
  -2   4   1     3929.15     3807.72     29.56 o
  -1   4   1      809.85      749.67      8.44 o
   0   4   1      575.57      641.09      7.17 o
   1   4   1        6.01        5.43      1.01 o
   2   4   1     2312.38     2290.35     17.98 o
   3   4   1      112.57       82.44      2.56 o
   4   4   1      192.56      202.56      4.64 o
   5   4   1     1751.16     1732.30     17.67 o
   6   4   1      508.92      512.43      8.28 o
   7   4   1       18.86       13.49      1.75 o
   8   4   1      109.42      135.24      4.85 o
   9   4   1      753.44      794.78     14.44 o
  10   4   1       16.00       10.22      5.54 o
  11   4   1        0.94        1.93      2.90 o
  12   4   1      189.19      161.89     17.36 o
  13   4   1       36.82       53.40     10.50 o
  14   4   1       20.25       17.99      7.91 o
  15   4   1        7.45       19.55      8.65 o
  16   4   1        0.68        0.00     10.05 o
  17   4   1       36.55       23.76     15.08 o
 -17   5   1        0.05       -7.31     12.79 o
 -16   5   1       64.48       49.34     20.10 o
 -15   5   1        5.32       -8.68     10.51 o
 -14   5   1       14.44       28.33     15.08 o
 -13   5   1        3.38        7.77     10.97 o
 -12   5   1        0.64        0.15      2.96 o
 -11   5   1       18.73       17.44      2.89 o
 -10   5   1      308.76      314.65      7.81 o
  -9   5   1       22.60       23.13      3.37 o
  -8   5   1       41.19       31.21      2.73 o
  -7   5   1        7.05       20.86      2.16 o
  -6   5   1       17.43       28.14      2.30 o
  -5   5   1     2715.50     2982.43     32.49 o
  -4   5   1       34.02       39.64      2.83 o
  -3   5   1      104.72       75.76      5.02 o
  -2   5   1     1734.99     1851.87     18.69 o
  -1   5   1      907.71      835.97     10.53 o
   0   5   1     2146.99     2202.49     21.63 o
   1   5   1      186.32      190.26      3.83 o
   2   5   1      234.36      229.95      4.04 o
   3   5   1      135.84      150.47      4.74 o
   4   5   1      636.44      713.82      8.55 o
   5   5   1     2100.87     2138.19     20.25 o
   6   5   1        8.58        9.80      1.62 o
   7   5   1      411.65      431.28     10.10 o
   8   5   1       37.18       37.94      2.86 o
   9   5   1        8.10        7.44      2.22 o
  10   5   1       66.33       76.73      7.86 o
  11   5   1        0.18       -3.06      3.15 o
  12   5   1       22.55       16.18     18.73 o
  13   5   1       11.54        7.82      6.90 o
  14   5   1       90.42       83.17     13.25 o
  15   5   1        0.29        5.94     10.97 o
  16   5   1       15.94       -2.28     10.51 o
  17   5   1        0.24        3.66     12.34 o
 -17   6   1       58.87       52.09     21.47 o
 -16   6   1       11.13        2.74     11.42 o
 -15   6   1       10.18       10.97     12.34 o
 -14   6   1       25.44       31.07     15.08 o
 -13   6   1       66.13       51.63     17.82 o
 -12   6   1       32.85       35.64      7.75 o
 -11   6   1      540.16      579.35     21.63 o
 -10   6   1      263.79      282.11      7.82 o
  -9   6   1      294.84      316.17      7.27 o
  -8   6   1      172.19      176.48      5.21 o
  -7   6   1      124.06      116.05      5.78 o
  -6   6   1      684.55      683.13     12.76 o
  -5   6   1      877.84      865.60     16.01 o
  -4   6   1        0.22        0.44      1.46 o
  -3   6   1       60.73       55.42      3.66 o
  -2   6   1      588.07      624.67      9.02 o
  -1   6   1      222.42      223.32     10.01 o
   0   6   1      690.12      683.21     10.31 o
   1   6   1      287.55      313.04      6.07 o
   2   6   1      443.64      453.51      6.92 o
   3   6   1     2314.07     2334.49     20.47 o
   4   6   1     4341.62     4344.98     34.76 o
   5   6   1     1222.84     1226.84     15.06 o
   6   6   1      613.10      521.03      9.59 o
   7   6   1      782.50      821.03     12.54 o
   8   6   1     1265.24     1310.45     16.41 o
   9   6   1      208.63      234.03      7.98 o
  10   6   1       10.60       18.50      3.88 o
  11   6   1      317.09      328.03     27.41 o
  12   6   1      155.75      147.61     17.59 o
  13   6   1      206.40      185.72     17.23 o
  14   6   1        9.51        7.77     10.05 o
  15   6   1       30.51       23.30     14.62 o
  16   6   1        0.45        1.83     11.42 o
  17   6   1       14.20      -10.05     10.05 o
 -17   7   1        1.33      -10.51     10.51 o
 -16   7   1       33.48       40.12     13.52 o
 -15   7   1        0.45       -2.22      8.52 o
 -14   7   1        0.54        0.81      8.23 o
 -13   7   1       51.64       22.54     13.02 o
 -12   7   1        0.16        1.54      6.81 o
 -11   7   1      130.68      129.82      8.97 o
 -10   7   1      247.73      231.35      8.69 o
  -9   7   1       34.45       33.36      3.60 o
  -8   7   1      575.77      618.43     21.09 o
  -7   7   1       70.49       67.94      4.75 o
  -6   7   1       13.11       27.97      3.57 o
  -5   7   1     2581.05     2691.03     33.09 o
  -4   7   1        0.61        0.49      1.75 o
  -3   7   1        9.89       20.80      2.33 o
  -2   7   1     1265.27     1316.95     15.71 o
  -1   7   1      257.76      265.74      6.46 o
   0   7   1      869.26      797.32     12.03 o
   1   7   1      136.34      174.01      5.35 o
   2   7   1       48.20       39.77      4.05 o
   3   7   1      230.16      198.64      5.59 o
   4   7   1       38.37       44.94      2.97 o
   5   7   1      513.88      553.51      8.89 o
   6   7   1       79.46       85.29      4.30 o
   7   7   1        3.78        6.65      2.18 o
   8   7   1       53.88       60.36      4.67 o
   9   7   1      469.81      460.63     10.66 o
  10   7   1      284.89      280.09     14.77 o
  11   7   1       16.33       29.04      7.46 o
  12   7   1       11.66       15.08     11.88 o
  13   7   1       95.45       59.40     18.28 o
  14   7   1       26.72       32.90     15.99 o
  15   7   1        7.22       13.25     13.71 o
  16   7   1        1.28       15.08     13.71 o
 -16   8   1       13.36       23.00     12.11 o
 -15   8   1       17.83       -0.99      9.17 o
 -14   8   1       21.32        3.97      8.89 o
 -13   8   1        0.82        3.09     10.28 o
 -12   8   1       26.59       19.37      9.55 o
 -11   8   1        9.04        0.61      7.14 o
 -10   8   1       62.01       52.53      7.72 o
  -9   8   1      106.98      118.37      6.20 o
  -8   8   1       34.50       38.55      4.69 o
  -7   8   1      269.41      246.61     16.32 o
  -6   8   1      170.27      170.15     11.80 o
  -5   8   1       88.54       92.58      5.52 o
  -4   8   1     1142.23     1158.03     18.25 o
  -3   8   1      142.06      162.00      6.23 o
  -2   8   1        9.02       10.01      2.11 o
  -1   8   1       16.38       18.08      2.33 o
   0   8   1      160.95      145.28      5.27 o
   1   8   1        0.18        0.69      1.87 o
   2   8   1      653.27      678.04     17.81 o
   3   8   1      324.29      342.90      8.31 o
   4   8   1        0.69       -0.58      2.38 o
   5   8   1      177.28      159.94      5.47 o
   6   8   1      182.47      205.41      8.27 o
   7   8   1        0.14       -0.64      2.80 o
   8   8   1      234.03      240.68     14.05 o
   9   8   1      229.96      211.15     12.50 o
  10   8   1      229.19      245.97     20.93 o
  11   8   1      178.43      180.88     18.90 o
  12   8   1       14.94        1.95      7.22 o
  13   8   1       22.60       15.27      8.65 o
  14   8   1       13.79        0.32      8.33 o
  15   8   1        3.81        0.69      9.68 o
  16   8   1        4.41        2.51     10.17 o
 -16   9   1        1.30       -8.10      8.67 o
 -15   9   1       22.11       10.92     12.34 o
 -14   9   1        5.75        4.91      9.17 o
 -13   9   1       19.92        9.89      8.98 o
 -12   9   1        0.61       11.33     10.74 o
 -11   9   1        0.47        3.93     11.88 o
 -10   9   1       21.59       -0.11      4.69 o
  -9   9   1      694.70      743.41     31.39 o
  -8   9   1       63.50       49.06      5.43 o
  -7   9   1      291.17      294.89     12.19 o
  -6   9   1      642.84      657.25     21.13 o
  -5   9   1      348.75      346.77      9.96 o
  -4   9   1       15.75       17.90      2.45 o
  -3   9   1      540.39      543.42     10.72 o
  -2   9   1     1042.41     1010.26     15.44 o
  -1   9   1       66.42       56.53      3.97 o
   0   9   1      804.71      737.01     16.52 o
   1   9   1      685.04      681.73     11.94 o
   2   9   1       89.94       92.97      4.99 o
   3   9   1      723.10      678.64     12.23 o
   4   9   1      115.54      110.00      5.60 o
   5   9   1      307.77      336.95     11.61 o
   6   9   1       74.69       75.59      5.21 o
   7   9   1       87.75       89.32      6.60 o
   8   9   1       10.00        6.41      3.91 o
   9   9   1       64.04       52.17     16.68 o
  10   9   1       64.45       76.07     13.01 o
  11   9   1       23.79       28.78     10.00 o
  12   9   1       17.41       15.84      9.82 o
  13   9   1       13.39       18.50      9.66 o
  14   9   1       27.36       22.53     10.82 o
  15   9   1        0.93       -8.72      8.72 o
 -15  10   1       10.65       10.05     11.63 o
 -14  10   1       11.91        8.17      9.99 o
 -13  10   1        0.10        1.62      8.56 o
 -12  10   1       40.15       42.90     26.96 o
 -11  10   1       63.57       66.83     20.10 o
 -10  10   1        0.58       -7.31      7.31 o
  -9  10   1      318.58      377.53     28.10 o
  -8  10   1      145.90      150.13     17.27 o
  -7  10   1        3.43       -2.31      2.78 o
  -6  10   1      204.37      197.72      8.91 o
  -5  10   1       99.26      103.34      6.48 o
  -4  10   1      418.90      418.60      8.96 o
  -3  10   1     1127.90     1179.69     19.38 o
  -2  10   1      147.62      150.94      6.59 o
  -1  10   1      973.34      967.62     14.95 o
   0  10   1        0.73        0.49      1.87 o
   1  10   1      930.53      923.89     18.32 o
   2  10   1      127.18      134.76      6.30 o
   3  10   1       20.67       19.52      3.27 o
   4  10   1      564.15      553.22     11.59 o
   5  10   1       39.37       31.63      4.84 o
   6  10   1      486.65      497.21     14.94 o
   7  10   1       28.07       27.73      5.19 o
   8  10   1       80.95       88.01     13.14 o
   9  10   1      125.46      121.24     19.65 o
  10  10   1      175.20      131.19     17.09 o
  11  10   1        8.18        5.97      8.12 o
  12  10   1       41.06       39.42     11.79 o
  13  10   1       15.58        1.60      9.05 o
  14  10   1        7.87        4.84      9.03 o
  15  10   1        0.24        2.69      9.30 o
 -14  11   1       16.12        9.59     15.99 o
 -13  11   1       53.47       69.38     15.65 o
 -12  11   1      124.11      139.12     19.42 o
 -11  11   1        5.01       12.17      9.68 o
 -10  11   1       35.56       28.74     10.73 o
  -9  11   1        0.65        9.44      7.41 o
  -8  11   1       40.42       36.16     12.11 o
  -7  11   1      134.32      127.59     10.58 o
  -6  11   1      106.10       89.05      9.74 o
  -5  11   1      106.15      108.64      6.87 o
  -4  11   1     1593.23     1573.57     24.88 o
  -3  11   1       14.15       14.59      3.68 o
  -2  11   1       28.53       28.30      3.24 o
  -1  11   1      331.07      309.40      8.51 o
   0  11   1      152.84      151.60     11.77 o
   1  11   1       23.93       22.37      2.98 o
   2  11   1     1354.82     1366.34     20.18 o
   3  11   1       73.22       77.22      5.41 o
   4  11   1       80.53       88.98      5.75 o
   5  11   1      730.03      772.04     22.21 o
   6  11   1       35.39       38.16      7.91 o
   7  11   1      126.41      114.48     11.49 o
   8  11   1        0.27        6.17      7.43 o
   9  11   1      150.56      135.11     16.80 o
  10  11   1      122.13      131.40     17.59 o
  11  11   1      120.13      111.72     25.13 o
  12  11   1        0.02        2.55      8.65 o
  13  11   1       25.45       31.25     12.55 o
  14  11   1        6.38       14.74     10.79 o
 -14  12   1       10.18       18.40     11.62 o
 -13  12   1        2.46       32.44     17.36 o
 -12  12   1       24.19       20.43     12.79 o
 -11  12   1       14.41       13.35      9.54 o
 -10  12   1        3.50       -3.97      7.41 o
  -9  12   1       28.95       36.65     14.62 o
  -8  12   1       37.60       44.71     11.79 o
  -7  12   1        1.37        5.16      5.32 o
  -6  12   1        0.10       -3.25      4.47 o
  -5  12   1       19.74       13.46      6.33 o
  -4  12   1       39.32       29.32      5.60 o
  -3  12   1       96.87       90.62      5.89 o
  -2  12   1       97.49       96.65      5.41 o
  -1  12   1       74.67       70.00      5.11 o
   0  12   1       44.76       48.47      4.11 o
   1  12   1        4.70        4.48      2.59 o
   2  12   1       12.76       17.78      3.53 o
   3  12   1       26.54       28.07      4.66 o
   4  12   1        7.47       -1.79      3.91 o
   5  12   1       89.10       96.52     10.49 o
   6  12   1      167.31      155.61     13.74 o
   7  12   1      315.95      344.76     19.83 o
   8  12   1        4.53        4.94      7.59 o
   9  12   1        0.80        2.96     11.88 o
  10  12   1        0.24        5.06      8.68 o
  11  12   1        6.67       12.76      9.35 o
  12  12   1        2.84       -1.04      8.77 o
  13  12   1        1.24       -2.46      9.35 o
  14  12   1        4.34       -9.59     11.88 o
 -13  13   1       99.86      132.92     21.48 o
 -12  13   1       25.71       35.10     13.85 o
 -11  13   1       18.44       17.11     10.53 o
 -10  13   1        0.02       -5.08      8.06 o
  -9  13   1       25.11       38.86     11.84 o
  -8  13   1       20.18       17.73     10.05 o
  -7  13   1       40.72       44.56     11.47 o
  -6  13   1        7.02       11.19      6.24 o
  -5  13   1       73.76       75.56     10.40 o
  -4  13   1       73.75       71.78      6.22 o
  -3  13   1       15.07       16.88      4.12 o
  -2  13   1       24.07       18.45      3.51 o
  -1  13   1       22.67       23.55      3.57 o
   0  13   1       65.25       56.88      5.06 o
   1  13   1       22.43       22.83      4.40 o
   2  13   1      628.08      626.75     15.25 o
   3  13   1        0.54        0.26      4.17 o
   4  13   1        5.82        6.84      4.51 o
   5  13   1       25.65       34.14      7.06 o
   6  13   1       25.99       26.57      6.06 o
   7  13   1       29.97       14.40      7.16 o
   8  13   1       59.63       75.77     10.49 o
   9  13   1        0.20        3.35      8.45 o
  10  13   1       96.54      113.33     27.64 o
  11  13   1        6.87        7.97      9.30 o
  12  13   1        2.23       -7.91      7.91 o
  13  13   1       18.92       52.89     19.87 o
 -12  14   1       26.99       28.89     12.49 o
 -11  14   1       10.86        4.96      9.87 o
 -10  14   1        2.23        2.87      9.85 o
  -9  14   1        9.90        9.62     10.08 o
  -8  14   1        0.31       -9.59      9.59 o
  -7  14   1      180.79      176.90     15.53 o
  -6  14   1       55.82       66.78     10.19 o
  -5  14   1      127.59      133.53     13.23 o
  -4  14   1      343.17      367.90     13.17 o
  -3  14   1       27.96       27.43      4.87 o
  -2  14   1       92.16       98.98      7.76 o
  -1  14   1       70.69       75.69      6.85 o
   0  14   1       75.93       73.97      9.00 o
   1  14   1      358.74      378.11     12.95 o
   2  14   1       38.92       39.24      5.38 o
   3  14   1       12.98       13.21      5.10 o
   4  14   1       18.44       18.42      6.57 o
   5  14   1       98.59       81.17      9.17 o
   6  14   1        0.06       -4.30      5.10 o
   7  14   1       34.92       34.89      8.65 o
   8  14   1        3.49        7.39      6.58 o
   9  14   1        4.67       -1.28      8.34 o
  10  14   1        7.33       41.01     12.49 o
  11  14   1       64.54      102.08     17.93 o
  12  14   1        0.00       15.06     10.86 o
 -11  15   1        4.64        9.44     11.11 o
 -10  15   1        4.50       -0.66      9.68 o
  -9  15   1        0.15        6.30      9.22 o
  -8  15   1       96.22      109.62     18.09 o
  -7  15   1        2.06       -4.73      5.84 o
  -6  15   1       64.32       52.25      9.82 o
  -5  15   1       94.36       93.78     12.89 o
  -4  15   1        0.85       -0.31      5.71 o
  -3  15   1      126.76      133.17     11.87 o
  -2  15   1       56.71       67.95      8.19 o
  -1  15   1        5.34        2.96      3.76 o
   0  15   1       12.65       16.86      4.42 o
   1  15   1       67.47       75.66      7.15 o
   2  15   1      117.64      117.92      8.54 o
   3  15   1       71.25       67.34      6.91 o
   4  15   1       11.41       10.91      5.51 o
   5  15   1        0.11        3.27      5.12 o
   6  15   1       28.08       29.76      8.42 o
   7  15   1        0.26       14.18      7.33 o
   8  15   1       15.93        3.99      9.45 o
   9  15   1        1.74       -0.79      8.77 o
  10  15   1        0.62       -4.82      8.77 o
  -9  16   1       16.78       31.90     19.42 o
  -8  16   1        0.09        2.16      8.67 o
  -7  16   1       39.97       35.11      9.56 o
  -6  16   1        5.71        7.49      7.19 o
  -5  16   1        0.01       -5.50      5.71 o
  -4  16   1        0.60       -1.65      6.31 o
  -3  16   1       34.77       29.00      8.18 o
  -2  16   1       52.10       50.04      9.38 o
  -1  16   1        3.95        2.44      5.80 o
   0  16   1       50.00       64.95     10.20 o
   1  16   1        0.01       -4.28      4.71 o
   2  16   1       11.51       11.21      5.85 o
   3  16   1        3.85        5.31      5.45 o
   4  16   1        0.24        1.48      5.29 o
   5  16   1       40.08       44.08     11.54 o
   6  16   1        5.60       11.78      7.61 o
   7  16   1       34.33       30.21      9.09 o
   8  16   1        0.01       -5.42      6.44 o
   9  16   1        0.13        3.88     10.34 o
  -7  17   1       26.22       29.85      9.37 o
  -6  17   1       25.54       27.11      9.11 o
  -5  17   1       12.57       18.75      7.64 o
  -4  17   1       12.04        8.85      7.47 o
  -3  17   1       23.45       45.27      9.32 o
  -2  17   1        9.70       16.88      7.49 o
  -1  17   1       14.92       12.76      7.44 o
   0  17   1        0.08       -1.63      6.50 o
   1  17   1       40.27       50.15      9.39 o
   2  17   1       62.68       68.13     19.40 o
   3  17   1        0.28       -4.94      6.03 o
   4  17   1        1.03        7.30      7.11 o
   5  17   1       34.37       55.98     10.14 o
   6  17   1        0.12        3.43      8.52 o
   7  17   1        0.09        1.88      7.91 o
  -5  18   1       31.54       18.58      8.85 o
  -4  18   1        0.28       -4.61      6.62 o
  -3  18   1        0.04        6.93      7.84 o
  -2  18   1        1.10        9.28      7.24 o
  -1  18   1        5.82       -3.93      6.68 o
   0  18   1       12.44       19.91      7.91 o
   1  18   1       33.81       45.37      9.44 o
   2  18   1        0.71       -1.63      8.03 o
   3  18   1       25.63       18.69      8.34 o
   4  18   1       14.86       18.81     10.08 o
   5  18   1        0.15       11.51      9.49 o
 -18   0   2       88.12       62.59     23.30 o
 -17   0   2        8.61       -2.28     13.25 o
 -16   0   2        9.78       27.41     14.16 o
 -15   0   2        0.83       -5.48     10.97 o
 -14   0   2       92.61       68.16     19.42 o
 -13   0   2      221.06      219.59     22.47 o
 -12   0   2        6.63        6.02      4.75 o
 -11   0   2      758.38      719.13     14.72 o
 -10   0   2      241.33      218.38     10.02 o
  -9   0   2      178.84      157.21      9.56 o
  -8   0   2      741.56      709.98     12.75 o
  -7   0   2        0.79        0.12      2.04 o
  -6   0   2      185.47      135.89      5.99 o
  -5   0   2     1196.73     1102.32     15.08 o
  -4   0   2        8.15       11.20      1.39 o
  -3   0   2     9923.77     9944.94     95.88 o
  -2   0   2    31245.86    30988.17    332.76 o
  -1   0   2    16693.22    16454.01    171.04 o
   0   0   2     7918.39     7726.99     61.96 o
   1   0   2        2.42        0.93      0.97 o
   2   0   2        0.20       -1.33      1.33 o
   3   0   2     3377.07     3413.82     35.42 o
   4   0   2     1880.58     1888.47     23.99 o
   5   0   2     1876.64     1974.93     25.69 o
   6   0   2      194.60      238.85      6.65 o
   7   0   2       86.99       90.69      4.81 o
   8   0   2      219.59      226.32     17.81 o
   9   0   2      997.06     1096.22     21.70 o
  10   0   2      260.86      215.53     10.49 o
  11   0   2      271.42      283.63     52.09 o
  12   0   2      259.87      293.78     32.44 o
  13   0   2       48.81       56.65     16.45 o
  14   0   2        6.67       19.65     12.79 o
  15   0   2        3.55       17.36     12.79 o
  16   0   2        9.72        6.85     12.34 o
  17   0   2       18.90       26.96     16.90 o
 -18   1   2        5.29        4.49     17.59 o
 -17   1   2       44.85       47.13     13.85 o
 -16   1   2       72.85       99.50     16.39 o
 -15   1   2       55.07       42.62     11.62 o
 -14   1   2        3.77       -0.23      7.11 o
 -13   1   2       35.93       40.61      4.42 o
 -12   1   2      907.08      985.40     23.26 o
 -11   1   2      174.11      162.18      6.50 o
 -10   1   2       27.67       22.79      2.28 o
  -9   1   2        6.04        3.89      1.40 o
  -8   1   2       58.44       73.85      3.12 o
  -7   1   2      501.00      589.03      7.93 o
  -6   1   2      719.91      684.64      8.32 o
  -5   1   2       29.26       32.61      2.56 o
  -4   1   2      153.75      172.11      3.38 o
  -3   1   2     2291.76     2328.24     20.80 o
  -2   1   2     5294.12     5541.21     42.91 o
  -1   1   2     4985.42     5227.07     30.98 o
   0   1   2       82.11       80.42      1.39 o
   1   1   2     2260.63     2448.45     17.74 o
   2   1   2    46815.29    44137.16    284.18 o
   3   1   2    32352.43    30814.41    231.30 o
   4   1   2      339.97      310.48      4.81 o
   5   1   2      333.08      298.51      6.59 o
   6   1   2      676.94      703.78      8.84 o
   7   1   2       34.11       37.43      2.41 o
   8   1   2      310.30      303.36     10.31 o
   9   1   2      178.83      162.99      6.15 o
  10   1   2      214.51      209.44      8.10 o
  11   1   2       56.39       57.78      7.50 o
  12   1   2      212.26      200.57     26.96 o
  13   1   2        0.15       -2.86      5.92 o
  14   1   2        4.99       -0.71      7.02 o
  15   1   2       12.83        5.44      7.91 o
  16   1   2       79.75       70.36     15.00 o
  17   1   2       86.26       71.65     14.68 o
 -18   2   2       15.50       19.52     11.25 o
 -17   2   2        1.31       -6.67      8.23 o
 -16   2   2       12.58       23.25     10.93 o
 -15   2   2        0.24        5.37      8.06 o
 -14   2   2      110.97      133.73     12.87 o
 -13   2   2      225.05      246.93     16.88 o
 -12   2   2       87.75       69.09      4.57 o
 -11   2   2      198.87      195.71      6.21 o
 -10   2   2      181.46      167.77      7.20 o
  -9   2   2       75.82       75.44      3.81 o
  -8   2   2       79.31       70.77      3.40 o
  -7   2   2     2027.17     2076.10     22.16 o
  -6   2   2      139.56      135.50      3.98 o
  -5   2   2     1925.87     2005.12     20.47 o
  -4   2   2     2123.97     2220.69     19.45 o
  -3   2   2      600.11      556.58      7.18 o
  -2   2   2     4075.45     4253.72     33.70 o
  -1   2   2     2089.38     2127.85     13.59 o
   0   2   2     1563.46     1627.93     12.03 o
   1   2   2       76.08       75.43      4.05 o
   2   2   2     3962.77     3879.67     29.96 o
   3   2   2      862.08      838.00      8.53 o
   4   2   2      685.46      668.45      9.35 o
   5   2   2     1609.99     1659.16     17.94 o
   6   2   2       50.34       52.46      3.26 o
   7   2   2      140.01      143.27      5.37 o
   8   2   2      124.80      123.94      7.36 o
   9   2   2       47.48       43.93      4.96 o
  10   2   2        2.55        0.79      2.51 o
  11   2   2        1.42       -2.08      5.25 o
  12   2   2      225.59      268.80     21.58 o
  13   2   2       12.72       19.90     10.51 o
  14   2   2       20.77       12.92      8.23 o
  15   2   2        1.05        0.86      7.14 o
  16   2   2       32.15       26.55     10.93 o
  17   2   2       74.21       90.67     16.72 o
 -17   3   2        2.74       -0.98      9.14 o
 -16   3   2       69.83      113.76     24.67 o
 -15   3   2       14.43       -2.28     12.34 o
 -14   3   2       81.00       94.12     21.47 o
 -13   3   2       35.47       20.18      4.63 o
 -12   3   2      213.28      210.51      7.81 o
 -11   3   2      437.40      477.01      9.58 o
 -10   3   2       21.89       24.57      2.73 o
  -9   3   2      882.21      918.15     13.13 o
  -8   3   2      127.89      130.12      4.54 o
  -7   3   2      184.55      182.88      4.77 o
  -6   3   2       68.38       68.37      3.04 o
  -5   3   2     1463.66     1535.28     15.88 o
  -4   3   2       17.18       20.54      3.74 o
  -3   3   2      510.39      457.99      7.74 o
  -2   3   2     1346.65     1357.34     15.03 o
  -1   3   2     1434.80     1562.13     12.29 o
   0   3   2     9925.44     9672.91     64.98 o
   1   3   2      974.03      935.35      8.52 o
   2   3   2      156.14      187.80      3.32 o
   3   3   2       75.29       50.55      2.51 o
   4   3   2      726.10      676.44     14.03 o
   5   3   2       12.21       18.49      1.79 o
   6   3   2     1315.32     1387.40     16.10 o
   7   3   2     1046.81     1054.84     12.44 o
   8   3   2        7.24        5.68      1.78 o
   9   3   2      249.91      249.84     13.44 o
  10   3   2       40.78       44.70      4.85 o
  11   3   2      132.97      129.06     12.06 o
  12   3   2       87.91      108.28     19.65 o
  13   3   2       22.88       14.62     11.42 o
  14   3   2       61.42       55.60     12.41 o
  15   3   2       12.31       14.93      9.85 o
  16   3   2       39.12       35.51     11.90 o
  17   3   2       15.40       10.31     10.74 o
 -17   4   2       19.26       28.78     18.73 o
 -16   4   2        2.69       -0.46     12.79 o
 -15   4   2       63.86       61.22     20.56 o
 -14   4   2       22.37       15.99     13.71 o
 -13   4   2      136.01      111.16      8.71 o
 -12   4   2      904.18      941.26     25.00 o
 -11   4   2      649.39      656.50     11.75 o
 -10   4   2       17.08       26.06      2.94 o
  -9   4   2      248.04      269.45      6.71 o
  -8   4   2       50.83       44.20      3.09 o
  -7   4   2        8.59        6.65      2.36 o
  -6   4   2      404.99      409.47      6.89 o
  -5   4   2     1388.73     1399.37     18.38 o
  -4   4   2      335.12      340.12     10.16 o
  -3   4   2     3984.87     4293.71     40.60 o
  -2   4   2      809.22      871.47      9.64 o
  -1   4   2      283.04      268.13      4.67 o
   0   4   2     9177.83     9173.33     65.78 o
   1   4   2      502.18      498.79      8.33 o
   2   4   2      648.95      606.26      7.50 o
   3   4   2        3.44       -0.08      0.99 o
   4   4   2      308.88      270.22      6.03 o
   5   4   2     3685.19     3612.11     43.26 o
   6   4   2      140.66      152.56      4.05 o
   7   4   2      116.12      129.83      4.25 o
   8   4   2      691.68      718.55     15.61 o
   9   4   2      126.88      114.39      5.92 o
  10   4   2      291.65      290.68     11.31 o
  11   4   2       33.97       34.37     10.28 o
  12   4   2       97.13      110.57     19.19 o
  13   4   2        7.74        7.31     10.05 o
  14   4   2       23.14       32.90     12.79 o
  15   4   2        5.48        5.38      6.52 o
  16   4   2       86.75       86.75     17.36 o
  17   4   2       70.79       47.62     13.71 o
 -17   5   2        1.66       21.93     18.28 o
 -16   5   2        4.19       -0.46     12.79 o
 -15   5   2        2.21        2.74     12.34 o
 -14   5   2       13.60       -9.14      9.14 o
 -13   5   2       39.93       52.97      8.91 o
 -12   5   2       27.46       24.52      4.89 o
 -11   5   2        5.16       11.15      2.72 o
 -10   5   2      293.45      308.44      7.41 o
  -9   5   2      663.36      638.44     10.26 o
  -8   5   2        3.68        3.24      1.57 o
  -7   5   2      665.51      609.05      8.89 o
  -6   5   2     1818.45     1734.22     26.23 o
  -5   5   2       34.35       41.34      3.29 o
  -4   5   2     3587.48     3502.22     39.06 o
  -3   5   2       24.90       13.67      1.85 o
  -2   5   2       76.11       78.67      5.25 o
  -1   5   2     3140.71     3050.21     22.66 o
   0   5   2     2674.61     2751.57     23.48 o
   1   5   2     1543.21     1606.01     14.34 o
   2   5   2      223.92      209.87      4.24 o
   3   5   2     1382.02     1420.16     16.20 o
   4   5   2       20.88       24.20      1.99 o
   5   5   2       56.19       61.24      3.20 o
   6   5   2      607.79      628.19     10.63 o
   7   5   2      564.35      562.86      9.38 o
   8   5   2       15.66        8.34      1.77 o
   9   5   2       94.00       97.82      6.49 o
  10   5   2       91.12       88.24     18.73 o
  11   5   2      131.33      140.68     17.36 o
  12   5   2      125.63      110.17     16.45 o
  13   5   2       31.97       24.21     15.08 o
  14   5   2       84.51       79.47     18.05 o
  15   5   2        5.41       -3.20      9.14 o
  16   5   2       21.97       19.75     13.94 o
  17   5   2        0.25        6.98     18.05 o
 -17   6   2        0.63        5.19     10.82 o
 -16   6   2        0.09       -6.67      8.84 o
 -15   6   2        9.98       11.51      9.88 o
 -14   6   2        3.34        4.33      9.17 o
 -13   6   2        3.97        6.20      8.88 o
 -12   6   2       53.28       50.48      7.06 o
 -11   6   2       20.84       17.71      3.20 o
 -10   6   2       61.13       63.84      4.58 o
  -9   6   2      131.64      136.43      7.68 o
  -8   6   2       22.33       29.21      3.19 o
  -7   6   2        1.87        4.80      2.36 o
  -6   6   2      186.53      163.56      7.02 o
  -5   6   2        2.83        2.86      2.07 o
  -4   6   2       39.39       40.31      3.25 o
  -3   6   2      376.69      427.91      7.94 o
  -2   6   2       45.72       45.59      2.81 o
  -1   6   2       65.52       75.79      3.02 o
   0   6   2        1.64        0.79      1.24 o
   1   6   2       15.41       22.14      2.31 o
   2   6   2      986.35     1001.10     11.39 o
   3   6   2      454.98      477.70      7.21 o
   4   6   2       94.23       96.74      3.70 o
   5   6   2       47.90       55.75      3.60 o
   6   6   2       10.18       12.32      2.36 o
   7   6   2       95.83       85.29      4.27 o
   8   6   2        8.20       10.06      2.89 o
   9   6   2      127.56      125.95      6.91 o
  10   6   2      103.61      121.38      9.74 o
  11   6   2       63.54       46.86     25.36 o
  12   6   2        0.04        6.19      5.92 o
  13   6   2       39.22       35.61      9.49 o
  14   6   2       30.02       32.90     15.08 o
  15   6   2       18.74       11.42     12.34 o
  16   6   2        4.05        7.31     13.71 o
 -16   7   2       15.72       21.54     11.63 o
 -15   7   2        3.17       -9.37      9.37 o
 -14   7   2       22.33       26.94     13.71 o
 -13   7   2       53.15       23.63     10.60 o
 -12   7   2      170.31      158.35     12.21 o
 -11   7   2        3.75        4.76      3.14 o
 -10   7   2        4.36        4.06      2.52 o
  -9   7   2     1664.76     1638.93     30.76 o
  -8   7   2       19.74       23.51      3.99 o
  -7   7   2     1019.00     1038.07     22.09 o
  -6   7   2      218.95      210.46      8.13 o
  -5   7   2      112.79      116.38      5.83 o
  -4   7   2     1488.01     1430.75     18.48 o
  -3   7   2     2005.74     2004.84     23.33 o
  -2   7   2      105.09       95.86      6.11 o
  -1   7   2      295.90      286.79      5.65 o
   0   7   2       70.89      104.49      4.05 o
   1   7   2      383.62      429.11      7.45 o
   2   7   2     1397.69     1479.41     16.71 o
   3   7   2       99.28      108.87      5.55 o
   4   7   2     1414.83     1562.63     18.68 o
   5   7   2      289.77      286.85      6.18 o
   6   7   2        0.80        1.38      2.48 o
   7   7   2       24.40       25.20      3.33 o
   8   7   2      120.90      108.73      6.58 o
   9   7   2       50.84       49.14      7.04 o
  10   7   2       56.64       56.06      9.75 o
  11   7   2      119.20      138.70     18.28 o
  12   7   2        5.52       10.28      7.08 o
  13   7   2        8.85       -5.03      8.22 o
  14   7   2      211.20      195.55     29.70 o
  15   7   2       45.07       52.09     19.19 o
  16   7   2        0.93        2.28     11.42 o
 -16   8   2        5.16       -3.14      9.63 o
 -15   8   2       58.31       36.77     28.33 o
 -14   8   2        0.05        9.70     17.13 o
 -13   8   2        5.06       -2.72     10.28 o
 -12   8   2      126.18      126.20     18.06 o
 -11   8   2       46.49       46.71      7.26 o
 -10   8   2       17.25       17.55      3.54 o
  -9   8   2      895.30      901.88     18.11 o
  -8   8   2     1846.84     1818.04     49.99 o
  -7   8   2       51.49       53.72      7.13 o
  -6   8   2      235.22      249.55      9.38 o
  -5   8   2      270.17      288.50      8.66 o
  -4   8   2      104.01      112.30      6.67 o
  -3   8   2     1874.26     1868.16     21.36 o
  -2   8   2      135.37      162.89      9.40 o
  -1   8   2      770.83      715.90      9.64 o
   0   8   2     1504.86     1610.34     18.35 o
   1   8   2      384.70      386.44      7.53 o
   2   8   2      399.18      328.26      9.16 o
   3   8   2        0.58       -1.60      1.60 o
   4   8   2        1.82        4.67      2.05 o
   5   8   2      321.65      342.98      7.81 o
   6   8   2       91.80      105.97      5.39 o
   7   8   2      699.20      691.88     17.20 o
   8   8   2      771.02      799.61     26.61 o
   9   8   2        0.09        7.42      6.36 o
  10   8   2        4.54       -3.88      5.17 o
  11   8   2      103.04      112.54     15.00 o
  12   8   2        4.51       -5.39      6.94 o
  13   8   2      184.40      175.23     20.03 o
  14   8   2       64.90       45.60     12.91 o
  15   8   2       52.95       40.97     12.94 o
  16   8   2        0.26       -0.01      9.85 o
 -15   9   2       31.09       22.26     12.11 o
 -14   9   2        8.93       14.86     11.62 o
 -13   9   2       11.93       14.26     10.60 o
 -12   9   2       28.46       26.44     16.68 o
 -11   9   2       42.27       49.76     14.42 o
 -10   9   2       37.70       34.37      6.07 o
  -9   9   2      310.60      298.80     11.79 o
  -8   9   2       12.16        8.98      3.65 o
  -7   9   2        0.70       -0.19      2.92 o
  -6   9   2        2.06        0.08      2.94 o
  -5   9   2      781.67      786.05     19.07 o
  -4   9   2      592.24      567.70     16.06 o
  -3   9   2       20.94       29.73      3.20 o
  -2   9   2      587.24      628.69     10.07 o
  -1   9   2      128.96      129.52      4.68 o
   0   9   2      801.43      824.60     11.08 o
   1   9   2        7.69        4.64      2.15 o
   2   9   2       54.19       57.38      4.07 o
   3   9   2      690.26      694.43     14.47 o
   4   9   2        0.09        0.23      2.06 o
   5   9   2        0.04       -1.90      1.90 o
   6   9   2      592.14      590.02     14.96 o
   7   9   2      919.68      922.75     21.11 o
   8   9   2       66.70       51.28     10.50 o
   9   9   2        2.71       -1.42      6.48 o
  10   9   2       18.67       17.64      8.33 o
  11   9   2      102.43      106.24     15.50 o
  12   9   2       60.14       75.39     14.54 o
  13   9   2        2.55       12.49      9.03 o
  14   9   2       78.83       70.30     14.86 o
  15   9   2        7.20       24.87     12.11 o
 -15  10   2        0.02        6.95     10.28 o
 -14  10   2        3.48        8.14     15.53 o
 -13  10   2       55.22       72.78     15.47 o
 -12  10   2       90.54       91.92     16.47 o
 -11  10   2        3.05        9.77      9.37 o
 -10  10   2      129.85       85.79     32.44 o
  -9  10   2        2.99       -1.93      4.16 o
  -8  10   2      484.09      472.81     15.04 o
  -7  10   2        6.34        4.91      4.35 o
  -6  10   2      594.98      571.58     15.20 o
  -5  10   2        0.11       -1.24      2.40 o
  -4  10   2       38.91       37.48      4.35 o
  -3  10   2      109.45      110.75      5.77 o
  -2  10   2     1073.86     1038.27     15.55 o
  -1  10   2      355.80      344.19      8.35 o
   0  10   2       72.23       81.32      4.33 o
   1  10   2       73.79       72.21      4.64 o
   2  10   2      597.85      580.99     11.52 o
   3  10   2       31.25       37.42      4.42 o
   4  10   2        3.83        5.20      3.22 o
   5  10   2      402.32      412.28     11.99 o
   6  10   2      345.13      342.32     12.05 o
   7  10   2      101.13       86.32      9.93 o
   8  10   2        5.91       -3.66      6.24 o
   9  10   2      134.29      130.53     15.83 o
  10  10   2       76.26       46.97     11.19 o
  11  10   2       21.55       25.91      9.82 o
  12  10   2        4.37       10.89      9.20 o
  13  10   2       94.02      117.37     19.87 o
  14  10   2        9.37        5.38      9.20 o
  15  10   2        2.40       -1.37     13.25 o
 -14  11   2        4.19       -0.53     12.56 o
 -13  11   2        1.35       -0.37      9.75 o
 -12  11   2       82.37      104.65     17.93 o
 -11  11   2       59.66       64.80     14.37 o
 -10  11   2       19.18       22.12     10.97 o
  -9  11   2       37.38       35.81     11.62 o
  -8  11   2       38.06       48.22     10.18 o
  -7  11   2       24.65       21.24      5.87 o
  -6  11   2       21.52       23.74      4.16 o
  -5  11   2       13.88        6.49      3.29 o
  -4  11   2        4.67        7.76      2.98 o
  -3  11   2       32.97       26.82      3.50 o
  -2  11   2       14.60        8.85      2.87 o
  -1  11   2      700.09      660.66     11.30 o
   0  11   2        6.91        5.77      2.30 o
   1  11   2        0.29       -0.65      2.37 o
   2  11   2       86.50       77.82      8.18 o
   3  11   2      548.50      537.13     13.78 o
   4  11   2        1.77        2.73      3.28 o
   5  11   2       10.93        9.74      3.68 o
   6  11   2      715.62      678.88     19.33 o
   7  11   2       34.20       37.07      8.92 o
   8  11   2       64.63       52.06     11.38 o
   9  11   2        0.94        3.14      7.26 o
  10  11   2        3.08       -1.36      6.57 o
  11  11   2      137.29       86.81     20.10 o
  12  11   2       66.46       54.06     13.40 o
  13  11   2        8.36       -0.46      8.77 o
  14  11   2       22.59       21.24     12.59 o
 -13  12   2        5.47        8.17     10.97 o
 -12  12   2        2.14       -1.65     14.16 o
 -11  12   2      279.42      224.19     25.10 o
 -10  12   2      122.34      127.16     19.03 o
  -9  12   2        6.37        9.80      8.23 o
  -8  12   2      112.87      130.01     14.06 o
  -7  12   2      154.39      178.12     16.89 o
  -6  12   2       14.18       13.35      4.44 o
  -5  12   2      474.66      498.44     15.35 o
  -4  12   2        8.69        8.35      4.01 o
  -3  12   2      210.93      216.53      9.10 o
  -2  12   2      332.54      341.96      9.00 o
  -1  12   2      391.13      395.01     11.27 o
   0  12   2      673.30      649.65     13.12 o
   1  12   2      130.80      126.84      8.30 o
   2  12   2       68.94       58.61      6.16 o
   3  12   2      171.43      187.01      9.74 o
   4  12   2      107.96       99.67     11.10 o
   5  12   2      123.65      143.86     32.89 o
   6  12   2      136.39      132.85     12.73 o
   7  12   2       28.19       17.73      6.74 o
   8  12   2        2.53       -1.13      8.56 o
   9  12   2       47.42       38.99     11.88 o
  10  12   2       38.65       50.93     11.96 o
  11  12   2       14.21        4.86      8.01 o
  12  12   2       34.76       22.20     11.14 o
  13  12   2        0.01       -4.00     11.19 o
 -13  13   2        0.15       -2.28     13.71 o
 -12  13   2       15.09        4.82     10.39 o
 -11  13   2       61.73       54.33     15.02 o
 -10  13   2       22.55       30.01     12.55 o
  -9  13   2       70.38       55.69     14.20 o
  -8  13   2        9.24       13.48      9.37 o
  -7  13   2       69.55       58.30      8.50 o
  -6  13   2       92.60       83.53      7.94 o
  -5  13   2      142.10      142.06      9.80 o
  -4  13   2       14.46       12.29      4.44 o
  -3  13   2        5.88       -1.97      3.13 o
  -2  13   2       17.69        9.35      3.31 o
  -1  13   2      895.61      856.29     16.07 o
   0  13   2      221.30      210.10      8.90 o
   1  13   2        7.23        7.16      3.61 o
   2  13   2       72.88       85.88      8.40 o
   3  13   2      463.52      440.08     16.83 o
   4  13   2       35.64       40.36      6.87 o
   5  13   2       80.91       77.75      8.75 o
   6  13   2      381.49      364.21     21.76 o
   7  13   2       20.96       19.09      7.26 o
   8  13   2       73.28       82.38     10.89 o
   9  13   2        5.69        6.98      8.34 o
  10  13   2       38.44       52.36     16.68 o
  11  13   2       18.48       26.44     11.44 o
  12  13   2       10.45       13.26      9.75 o
 -11  14   2       19.08       40.05     14.03 o
 -10  14   2       17.51       36.69     14.16 o
  -9  14   2       49.92       27.47     12.03 o
  -8  14   2        1.47        0.32      8.65 o
  -7  14   2       29.47        7.07      8.44 o
  -6  14   2       11.43       21.26      7.48 o
  -5  14   2       10.43       19.24      6.40 o
  -4  14   2       52.15       65.27      7.42 o
  -3  14   2        9.49        8.19      4.35 o
  -2  14   2       33.14       30.12      5.87 o
  -1  14   2       15.87       30.38      5.65 o
   0  14   2      134.33      135.82      8.40 o
   1  14   2       31.01       33.17      5.27 o
   2  14   2       29.83       37.01      5.29 o
   3  14   2       13.69        7.99      5.87 o
   4  14   2        2.80        5.54      5.29 o
   5  14   2      145.70      159.73     12.24 o
   6  14   2       18.51        4.68      5.51 o
   7  14   2       17.61       18.87      7.45 o
   8  14   2       17.71       14.32      7.36 o
   9  14   2       29.23       35.20     11.94 o
  10  14   2        2.80        3.04     13.71 o
  11  14   2        1.10       11.19     12.11 o
 -10  15   2        7.95       16.56     11.44 o
  -9  15   2        4.28        8.90     10.50 o
  -8  15   2       24.36       50.47     14.44 o
  -7  15   2       71.97       62.92     15.53 o
  -6  15   2       26.92       35.58      8.66 o
  -5  15   2        0.93       -0.77      5.47 o
  -4  15   2       11.63       14.36      5.04 o
  -3  15   2       23.12       20.65      6.53 o
  -2  15   2       52.72       64.10      7.30 o
  -1  15   2        1.85        6.84      4.53 o
   0  15   2       11.59       25.98      8.90 o
   1  15   2        2.50        5.58      4.26 o
   2  15   2        4.36        2.16      4.29 o
   3  15   2      167.21      180.15     11.29 o
   4  15   2       53.91       58.30      9.58 o
   5  15   2       41.19       34.22      8.17 o
   6  15   2        0.14       -1.43      5.27 o
   7  15   2       35.26       54.87     11.51 o
   8  15   2        3.79        0.32      7.83 o
   9  15   2       43.91       38.81     12.36 o
  10  15   2        0.15       -3.52      9.33 o
  -9  16   2       56.49       81.33     22.84 o
  -8  16   2       31.29       37.65     33.81 o
  -7  16   2       30.89       36.96     13.23 o
  -6  16   2        1.23        6.28      6.97 o
  -5  16   2        5.44       14.15      7.78 o
  -4  16   2       22.66       17.82      7.48 o
  -3  16   2      134.40      155.82     14.58 o
  -2  16   2        0.18       -1.45      8.10 o
  -1  16   2       33.09       27.70      6.00 o
   0  16   2        7.62        8.15      4.91 o
   1  16   2       17.02        4.05      4.93 o
   2  16   2       18.55       34.00      6.34 o
   3  16   2       84.89       98.90      9.23 o
   4  16   2      151.03      148.01     10.95 o
   5  16   2        1.83        3.69      6.58 o
   6  16   2        1.73       -2.61      6.15 o
   7  16   2        7.39        3.25     11.19 o
   8  16   2       88.28       97.18     15.99 o
  -7  17   2       28.89       28.68     15.53 o
  -6  17   2       58.18       50.50     10.87 o
  -5  17   2       20.94       18.89      9.22 o
  -4  17   2       67.25       52.54     10.30 o
  -3  17   2       18.25       21.49      7.98 o
  -2  17   2       27.95       27.70      8.22 o
  -1  17   2        6.82       17.73      7.70 o
   0  17   2      101.15       96.14     12.31 o
   1  17   2       16.75       25.65      7.96 o
   2  17   2        9.86       11.94     11.51 o
   3  17   2        0.00       -2.74      6.24 o
   4  17   2        1.72        0.80      6.39 o
   5  17   2       14.94       33.59      9.25 o
   6  17   2        0.03        0.67      6.67 o
   7  17   2        0.45       -1.65      8.91 o
  -4  18   2       10.90       16.45      8.51 o
  -3  18   2       30.76       29.19      9.38 o
  -2  18   2        4.98        8.18      7.73 o
  -1  18   2        0.14       -0.83      6.56 o
   0  18   2        4.75        3.16      7.27 o
   1  18   2       25.56       25.31      8.63 o
   2  18   2       21.17       33.11      9.16 o
   3  18   2        0.00        2.82      7.38 o
   4  18   2        1.10       -2.33      7.15 o
 -17   1   3        8.08        6.24     10.97 o
 -16   1   3       55.50       58.05     15.31 o
 -15   1   3       79.99      106.87     34.49 o
 -14   1   3      185.80      203.78     20.61 o
 -13   1   3       21.60       22.94      3.72 o
 -12   1   3       91.61      104.93      4.98 o
 -11   1   3       80.51       98.33      4.58 o
 -10   1   3       51.68       51.21      3.27 o
  -9   1   3      358.75      362.48     11.39 o
  -8   1   3       44.04       43.97      2.38 o
  -7   1   3        1.51       -1.00      1.08 o
  -6   1   3      311.34      295.43      7.58 o
  -5   1   3      380.66      385.77      8.36 o
  -4   1   3        0.64        2.43      1.01 o
  -3   1   3     1164.56     1112.61     11.16 o
  -2   1   3      684.31      690.26      7.25 o
  -1   1   3     2219.48     2034.78     14.67 o
   0   1   3     3834.18     3980.58     26.32 o
   1   1   3      641.00      625.79      6.14 o
   2   1   3     3954.58     3893.67     27.60 o
   3   1   3      862.37      855.27     10.13 o
   4   1   3     1136.52     1184.28     14.44 o
   5   1   3     1589.27     1563.93     16.43 o
   6   1   3       15.56       28.14      2.17 o
   7   1   3       95.29      100.12      5.96 o
   8   1   3      168.79      164.77      5.24 o
   9   1   3        7.51        8.64      2.19 o
  10   1   3       13.25       19.99      4.20 o
  11   1   3       32.00       16.69      8.20 o
  12   1   3       24.86       22.62      9.05 o
  13   1   3        7.49        5.17      7.91 o
  14   1   3        0.00        3.32      7.55 o
  15   1   3        3.16       -6.36      7.41 o
  16   1   3        0.13        0.25      8.77 o
  17   1   3        3.11        9.88     10.47 o
 -17   2   3       11.12       29.43     12.76 o
 -16   2   3       16.99        6.43      9.63 o
 -15   2   3       10.28       34.74     12.09 o
 -14   2   3      210.39      189.25     13.00 o
 -13   2   3       39.60       29.90      6.73 o
 -12   2   3      289.71      315.06      8.57 o
 -11   2   3      178.30      178.35      5.85 o
 -10   2   3       81.03       87.80      4.14 o
  -9   2   3     1692.56     1672.80     19.10 o
  -8   2   3      585.29      584.02      9.64 o
  -7   2   3     1149.84     1103.90     17.66 o
  -6   2   3      483.81      458.73      6.73 o
  -5   2   3     2928.60     3242.90     29.40 o
  -4   2   3     4637.58     4743.02     40.60 o
  -3   2   3      178.48      212.27      4.12 o
  -2   2   3      100.73       74.69      3.28 o
  -1   2   3      274.63      256.15      3.05 o
   0   2   3      256.14      250.65      3.29 o
   1   2   3      257.48      301.13      5.74 o
   2   2   3       48.26       66.27      2.43 o
   3   2   3      785.77      780.04      9.54 o
   4   2   3      685.31      689.19      9.96 o
   5   2   3     4843.59     4964.20     48.09 o
   6   2   3        9.69        8.42      1.99 o
   7   2   3       17.21       14.35      1.95 o
   8   2   3      314.14      314.64      6.93 o
   9   2   3      249.71      249.73      7.95 o
  10   2   3        0.17        0.34      4.04 o
  11   2   3      216.95      271.35     22.55 o
  12   2   3       31.46       30.33     10.14 o
  13   2   3       58.13       67.06     12.91 o
  14   2   3       31.36       39.75     11.63 o
  15   2   3        1.01       -6.61      8.68 o
  16   2   3       45.55       77.56     18.28 o
  17   2   3       16.08       45.00     13.57 o
 -17   3   3       15.91        8.76     14.62 o
 -16   3   3       37.25       23.04     11.30 o
 -15   3   3       23.00        9.86     10.97 o
 -14   3   3        1.75       -2.78      4.73 o
 -13   3   3       88.65       93.38      7.86 o
 -12   3   3      433.94      412.76      8.95 o
 -11   3   3      173.88      181.72      5.98 o
 -10   3   3     1255.63     1237.70     15.79 o
  -9   3   3      336.99      367.54      7.14 o
  -8   3   3      141.60      140.98      4.29 o
  -7   3   3     1301.68     1311.36     14.15 o
  -6   3   3      745.08      754.76     14.76 o
  -5   3   3     1239.11     1174.06     13.05 o
  -4   3   3     6037.27     6215.21     48.90 o
  -3   3   3        0.40        0.74      0.88 o
  -2   3   3       32.08       22.55      1.33 o
  -1   3   3     1065.79     1050.83     11.20 o
   0   3   3      627.79      627.49      7.31 o
   1   3   3       37.10       38.61      1.82 o
   2   3   3       26.66       20.90      1.94 o
   3   3   3       84.98       76.95      3.64 o
   4   3   3       79.04       79.49      3.30 o
   5   3   3       24.77       21.55      3.03 o
   6   3   3      125.39      132.86      4.79 o
   7   3   3       37.73       42.29      3.24 o
   8   3   3      193.80      179.15      5.59 o
   9   3   3      918.55      929.10     19.48 o
  10   3   3      172.20      157.75     16.66 o
  11   3   3      359.62      384.71     26.44 o
  12   3   3      122.89      139.72     16.76 o
  13   3   3        0.05       -6.14      6.14 o
  14   3   3        0.00       11.97      8.23 o
  15   3   3       23.67       30.39     19.65 o
  16   3   3       15.28       17.51     10.79 o
  17   3   3        9.90       15.43     22.39 o
 -17   4   3       25.38        7.50     16.90 o
 -16   4   3        8.36        5.10     10.28 o
 -15   4   3        0.02       -8.91      8.91 o
 -14   4   3        8.38       12.75      9.10 o
 -13   4   3       59.37       74.40      8.42 o
 -12   4   3        0.59       -0.83      2.19 o
 -11   4   3      135.96      116.94      5.47 o
 -10   4   3        3.51        2.12      2.37 o
  -9   4   3      102.95      124.25      4.95 o
  -8   4   3       31.61       27.27      2.53 o
  -7   4   3      122.99      139.29      4.60 o
  -6   4   3      443.93      430.26      7.64 o
  -5   4   3     1287.76     1235.24     13.91 o
  -4   4   3     1392.16     1619.43     15.52 o
  -3   4   3      187.10      207.29      7.47 o
  -2   4   3       16.60        9.19      1.62 o
  -1   4   3      128.53      124.76      2.70 o
   0   4   3     1059.06     1011.04     12.35 o
   1   4   3        5.27        4.17      1.27 o
   2   4   3      177.93      158.03      4.14 o
   3   4   3      397.08      398.90      9.37 o
   4   4   3      508.45      551.26      9.33 o
   5   4   3        1.46       -1.35      1.37 o
   6   4   3       63.15       68.00      3.94 o
   7   4   3       11.58        7.16      1.87 o
   8   4   3      198.91      180.20     11.21 o
   9   4   3      283.81      275.21      7.95 o
  10   4   3       93.81       98.99      9.53 o
  11   4   3       29.33       14.58      7.67 o
  12   4   3       21.23       15.64      8.22 o
  13   4   3        0.38        2.99      7.02 o
  14   4   3        1.39        1.44      7.68 o
  15   4   3        3.25        6.75      9.59 o
  16   4   3        8.89       13.99     10.74 o
 -17   5   3        0.30      -10.14     10.14 o
 -16   5   3        7.80        6.47      8.12 o
 -15   5   3       27.14       24.19      9.09 o
 -14   5   3       49.50       50.25     12.91 o
 -13   5   3      183.43      188.96     13.57 o
 -12   5   3        6.27        2.86      2.99 o
 -11   5   3      114.19      108.09      5.23 o
 -10   5   3       36.70       33.92      3.86 o
  -9   5   3        6.64        8.66      2.48 o
  -8   5   3       41.45       37.49      3.10 o
  -7   5   3      576.59      583.81      8.75 o
  -6   5   3       50.00       37.58      4.01 o
  -5   5   3      505.59      518.45      9.29 o
  -4   5   3       34.43       42.17      3.39 o
  -3   5   3       17.38       33.47      2.47 o
  -2   5   3     1089.67     1100.87     11.18 o
  -1   5   3      289.13      311.58      4.79 o
   0   5   3      445.32      430.13      7.29 o
   1   5   3       81.43       84.56      3.07 o
   2   5   3     1326.18     1325.59     14.79 o
   3   5   3       33.26       26.56      2.37 o
   4   5   3      134.78      166.10      5.35 o
   5   5   3      430.38      413.52      9.01 o
   6   5   3      101.14      101.73      6.05 o
   7   5   3      179.36      169.95      6.47 o
   8   5   3        0.09       -1.90      1.90 o
   9   5   3        5.41        0.76      4.05 o
  10   5   3      285.21      309.31     28.78 o
  11   5   3      132.23      147.75     35.18 o
  12   5   3        9.36       12.77      7.67 o
  13   5   3       79.12       56.62     13.02 o
  14   5   3       17.31       24.96      9.30 o
  15   5   3       15.38       21.73      8.19 o
  16   5   3       22.59       19.43     11.25 o
 -16   6   3       38.64       59.50     12.90 o
 -15   6   3       14.79        9.79     10.47 o
 -14   6   3       97.73      113.50     17.76 o
 -13   6   3        0.39       -8.00      8.00 o
 -12   6   3        0.04        5.81      3.31 o
 -11   6   3       73.15       86.92      5.37 o
 -10   6   3        4.43        4.48      2.65 o
  -9   6   3      190.89      179.41      7.02 o
  -8   6   3       74.54       63.15      5.38 o
  -7   6   3      230.34      219.32     12.61 o
  -6   6   3      142.70      138.86      6.01 o
  -5   6   3     1142.76     1190.60     17.81 o
  -4   6   3        1.08        0.29      1.65 o
  -3   6   3      580.93      690.18     16.37 o
  -2   6   3     2177.83     2209.76     20.10 o
  -1   6   3       62.54       50.93      3.78 o
   0   6   3      604.05      585.19      7.57 o
   1   6   3     3603.36     3672.48     33.79 o
   2   6   3      780.79      792.66     13.49 o
   3   6   3     1633.19     1586.24     19.85 o
   4   6   3     1573.45     1474.36     19.43 o
   5   6   3       53.96       50.17      5.11 o
   6   6   3       26.32       33.59      3.45 o
   7   6   3      709.04      773.83     13.98 o
   8   6   3      457.32      430.10     11.07 o
   9   6   3      164.70      166.86     14.73 o
  10   6   3       17.94       23.39     16.22 o
  11   6   3      114.51       85.09     12.09 o
  12   6   3       28.82       32.81      9.10 o
  13   6   3       31.45       25.66     11.61 o
  14   6   3       11.24        8.72      6.65 o
  15   6   3        0.41       11.08      9.03 o
  16   6   3       65.76       59.74     15.00 o
 -16   7   3       18.88       -0.79     10.86 o
 -15   7   3       21.48       27.39     12.43 o
 -14   7   3       46.32       45.07     13.98 o
 -13   7   3       73.47      102.92     17.69 o
 -12   7   3        2.32       -4.43      8.23 o
 -11   7   3        3.44        0.67      3.89 o
 -10   7   3      197.20      212.18      8.80 o
  -9   7   3       40.76       47.66      5.09 o
  -8   7   3      217.64      210.65      7.54 o
  -7   7   3      622.44      631.01     15.04 o
  -6   7   3       19.48       16.34      3.05 o
  -5   7   3      161.73      148.84      6.11 o
  -4   7   3      225.87      221.43      6.80 o
  -3   7   3        7.05        6.28      1.76 o
  -2   7   3     1126.23     1084.75     13.04 o
  -1   7   3      286.71      300.53      6.03 o
   0   7   3        0.02       -1.33      1.33 o
   1   7   3       28.93       32.65      2.58 o
   2   7   3      266.70      282.36      6.95 o
   3   7   3        4.59        2.89      1.47 o
   4   7   3       33.02       34.93      3.01 o
   5   7   3       29.06       28.90      2.95 o
   6   7   3       13.59        9.23      2.48 o
   7   7   3      597.49      572.94     14.64 o
   8   7   3       56.82       54.87      7.06 o
   9   7   3       10.90       26.50     11.42 o
  10   7   3      383.12      392.47     45.46 o
  11   7   3       53.03       38.72     10.97 o
  12   7   3        1.16       -0.38      6.11 o
  13   7   3      134.04      120.78     15.35 o
  14   7   3       19.56       13.95      8.98 o
  15   7   3       30.88       24.56     11.94 o
 -16   8   3       19.91       40.36     17.59 o
 -15   8   3       18.18       15.90     11.25 o
 -14   8   3       12.16        0.52     10.32 o
 -13   8   3       16.00        0.77      9.03 o
 -12   8   3       50.75       34.89     11.18 o
 -11   8   3        0.23        0.78      6.06 o
 -10   8   3        1.29        3.06      2.70 o
  -9   8   3        9.67        7.39      3.51 o
  -8   8   3       62.47       51.26      5.57 o
  -7   8   3       11.73       12.78      3.72 o
  -6   8   3     1552.45     1531.97     43.49 o
  -5   8   3       58.73       68.57      5.36 o
  -4   8   3      235.37      251.56      8.08 o
  -3   8   3      163.17      173.45      6.00 o
  -2   8   3       46.96       41.93      2.56 o
  -1   8   3       85.97       97.89      4.66 o
   0   8   3      503.63      510.37      8.46 o
   1   8   3      273.84      272.49      6.79 o
   2   8   3      186.86      187.81      6.27 o
   3   8   3        0.49        2.34      1.69 o
   4   8   3      392.05      389.96      7.40 o
   5   8   3       52.75       52.90      4.48 o
   6   8   3        0.55       -0.06      2.43 o
   7   8   3      108.27       96.16      6.83 o
   8   8   3        0.26        2.38      3.76 o
   9   8   3       15.79       11.96      6.90 o
  10   8   3        0.14        3.32      6.11 o
  11   8   3       56.71       46.05     14.39 o
  12   8   3        7.71        2.96      7.55 o
  13   8   3       82.52       76.91     14.53 o
  14   8   3        6.85        7.87      9.03 o
  15   8   3        0.71        1.81      7.35 o
 -15   9   3       34.48       28.30     13.26 o
 -14   9   3        2.89       10.30     10.53 o
 -13   9   3       22.46       20.96     10.93 o
 -12   9   3        8.80        3.04      8.38 o
 -11   9   3       82.81      100.54     12.49 o
 -10   9   3      136.92      154.81     12.00 o
  -9   9   3       55.74       50.52      4.93 o
  -8   9   3        0.53       -2.80      2.80 o
  -7   9   3      930.71      939.97     39.04 o
  -6   9   3      747.09      754.51     26.39 o
  -5   9   3        5.66        7.05      2.84 o
  -4   9   3      121.72      125.97      8.55 o
  -3   9   3       13.12       16.91      2.12 o
  -2   9   3      221.58      214.64      5.20 o
  -1   9   3      124.06      129.15      3.96 o
   0   9   3        6.36        7.01      1.88 o
   1   9   3      270.52      267.82      8.70 o
   2   9   3      229.28      215.89      6.62 o
   3   9   3       14.33       15.13      3.44 o
   4   9   3      143.33      132.27      7.47 o
   5   9   3       25.96       19.05      3.41 o
   6   9   3        1.25        3.76      2.98 o
   7   9   3       65.24       69.33      6.88 o
   8   9   3       14.33       12.63      7.02 o
   9   9   3      269.71      330.66     23.55 o
  10   9   3       41.60       26.70     10.74 o
  11   9   3       74.20       48.48     12.79 o
  12   9   3      185.15      196.10     20.99 o
  13   9   3       31.48       20.36      9.99 o
  14   9   3        7.89        5.57      9.82 o
  15   9   3        0.03       -3.66     13.25 o
 -15  10   3       32.60        5.94     16.45 o
 -14  10   3       71.51       75.52     22.39 o
 -13  10   3       36.42       45.15     13.06 o
 -12  10   3       30.60       39.01     20.79 o
 -11  10   3       49.23       47.80     12.91 o
 -10  10   3       19.94       17.06      6.71 o
  -9  10   3       90.60      129.93     23.19 o
  -8  10   3        3.46        3.35      3.24 o
  -7  10   3      727.65      710.29     17.81 o
  -6  10   3       44.86       46.86     11.20 o
  -5  10   3      460.46      398.72     13.02 o
  -4  10   3      258.45      249.16      8.85 o
  -3  10   3       38.25       35.07      3.10 o
  -2  10   3       85.56       84.44      4.31 o
  -1  10   3      557.25      518.37      8.58 o
   0  10   3        6.79        4.28      2.31 o
   1  10   3      607.04      616.80     15.72 o
   2  10   3        1.83        1.61      2.64 o
   3  10   3        1.24       -2.55      2.55 o
   4  10   3      545.16      548.63     13.66 o
   5  10   3       18.59        9.41      3.82 o
   6  10   3        0.03       -1.00      2.92 o
   7  10   3       20.73       15.32      5.87 o
   8  10   3      577.37      548.71     25.61 o
   9  10   3       19.78       -2.63      6.76 o
  10  10   3       18.77       26.69      9.35 o
  11  10   3       37.90       40.43     11.62 o
  12  10   3        0.56        4.54     12.56 o
  13  10   3        0.34        9.19     21.93 o
  14  10   3        0.13       -0.69      8.40 o
 -14  11   3        0.45        9.81     12.09 o
 -13  11   3       50.82       48.03     15.82 o
 -12  11   3        3.89       -9.59      9.59 o
 -11  11   3       17.34       32.64     12.87 o
 -10  11   3        0.26       -3.06      7.73 o
  -9  11   3       12.71        1.78      4.59 o
  -8  11   3       44.72       57.21      8.15 o
  -7  11   3        5.29       -0.44      4.06 o
  -6  11   3      159.35      161.62     15.59 o
  -5  11   3      154.01      156.45      9.02 o
  -4  11   3       20.84       33.02      5.47 o
  -3  11   3      308.39      290.19      8.69 o
  -2  11   3       57.79       50.43      4.35 o
  -1  11   3       56.43       51.33      5.20 o
   0  11   3      918.32      952.93     15.38 o
   1  11   3       44.76       46.53      4.90 o
   2  11   3      597.69      568.36     19.78 o
   3  11   3      240.52      254.99     13.93 o
   4  11   3        2.08       -1.12      3.05 o
   5  11   3      253.98      246.54     17.44 o
   6  11   3        2.01       -0.41      4.38 o
   7  11   3       29.77       22.03      6.73 o
   8  11   3      372.77      361.09     19.85 o
   9  11   3       60.82       61.78     12.11 o
  10  11   3        6.57        4.34      9.14 o
  11  11   3        3.35       -7.10      7.10 o
  12  11   3        2.45       -3.40      8.23 o
  13  11   3       17.48       29.48     11.11 o
 -13  12   3        0.06       -9.53      9.53 o
 -12  12   3       29.93       16.12     11.75 o
 -11  12   3       60.00       69.99     17.13 o
 -10  12   3        1.41       -8.86     15.99 o
  -9  12   3        9.25       17.34      6.40 o
  -8  12   3        3.84        1.04      4.90 o
  -7  12   3       37.65       39.97      7.51 o
  -6  12   3        5.58       -2.54      6.95 o
  -5  12   3       45.65       35.35      5.67 o
  -4  12   3       28.67       28.90      5.33 o
  -3  12   3       81.00       75.40      6.67 o
  -2  12   3      589.68      605.60     14.07 o
  -1  12   3       92.91       99.33      6.70 o
   0  12   3        4.70        3.22      2.56 o
   1  12   3       95.22       84.94      5.56 o
   2  12   3       16.75       15.14      3.94 o
   3  12   3       11.07       10.04      3.78 o
   4  12   3        0.12        1.85      4.05 o
   5  12   3        2.61       -3.00      3.76 o
   6  12   3       21.64       17.02      6.43 o
   7  12   3        0.28        1.08      5.08 o
   8  12   3       67.46       70.20      9.73 o
   9  12   3        7.53        6.54      7.91 o
  10  12   3        8.18       23.77      9.77 o
  11  12   3        0.28       -5.71      8.23 o
  12  12   3        6.73        0.91      8.33 o
  13  12   3        0.19      -11.42     11.42 o
 -12  13   3        0.42        2.20     10.79 o
 -11  13   3        6.10       -5.78     18.05 o
 -10  13   3       13.27       28.84     12.73 o
  -9  13   3       13.44       22.22     10.73 o
  -8  13   3        0.67       -3.32      4.91 o
  -7  13   3        1.10        1.31     10.32 o
  -6  13   3       40.96       37.74      7.53 o
  -5  13   3       51.17       50.46      7.00 o
  -4  13   3       53.58       45.96      5.45 o
  -3  13   3      195.00      193.50      9.61 o
  -2  13   3       12.38       10.46      3.98 o
  -1  13   3      649.98      671.22     15.46 o
   0  13   3      215.50      209.72      9.68 o
   1  13   3        7.91        7.10      3.98 o
   2  13   3       82.35       73.52      9.54 o
   3  13   3       95.40      100.55     10.98 o
   4  13   3        2.35       -0.68      4.13 o
   5  13   3       96.23       96.55     10.79 o
   6  13   3        0.58       -1.51      4.39 o
   7  13   3        0.57       -1.61      5.44 o
   8  13   3        4.74       16.21      7.03 o
   9  13   3       72.83       73.98     13.23 o
  10  13   3       14.40       10.32     13.02 o
  11  13   3        4.53        7.81     13.71 o
  12  13   3       11.32        4.57     12.79 o
 -11  14   3       16.86       15.69     13.48 o
 -10  14   3       39.65       43.76     14.37 o
  -9  14   3      102.40      151.29     34.27 o
  -8  14   3        0.07        5.29     10.74 o
  -7  14   3       60.97       74.52     29.01 o
  -6  14   3      126.26      179.72     14.50 o
  -5  14   3        5.36        3.22      4.47 o
  -4  14   3      326.99      342.01     13.74 o
  -3  14   3       22.86       24.03      5.32 o
  -2  14   3       25.20       31.91      5.69 o
  -1  14   3        0.35        6.20      4.06 o
   0  14   3       22.91       11.77      4.57 o
   1  14   3      233.11      229.45     11.51 o
   2  14   3        7.98       19.33      4.80 o
   3  14   3       52.37       39.25     14.64 o
   4  14   3       95.89       83.31     11.45 o
   5  14   3       72.22       72.47     10.01 o
   6  14   3       17.79       33.34      8.08 o
   7  14   3        0.24        5.67      7.59 o
   8  14   3        0.71        2.06      7.43 o
   9  14   3        8.13       -0.91     11.42 o
  10  14   3        0.02       -2.74     10.97 o
 -10  15   3       57.58       60.98     16.58 o
  -9  15   3        0.22        5.55     15.08 o
  -8  15   3       24.67       25.66     13.23 o
  -7  15   3       16.63       10.28     10.66 o
  -6  15   3       48.46       58.73     14.77 o
  -5  15   3       45.34       42.19      6.83 o
  -4  15   3       30.81       35.14      6.67 o
  -3  15   3       26.28       20.06      5.66 o
  -2  15   3       10.14        5.36      4.33 o
  -1  15   3       59.98       62.25      7.21 o
   0  15   3        0.03       -1.21      3.92 o
   1  15   3        9.39       -0.17      3.93 o
   2  15   3        8.12        7.02      4.49 o
   3  15   3        5.86        7.00      7.12 o
   4  15   3       10.19       12.88      6.56 o
   5  15   3       19.88       31.62      7.99 o
   6  15   3        3.53        5.33      6.07 o
   7  15   3        0.23       -0.36      7.35 o
   8  15   3        5.11        2.15      7.68 o
   9  15   3        0.73       -4.57     11.88 o
  -8  16   3       12.96       27.69     12.36 o
  -7  16   3        0.67       -3.39      9.66 o
  -6  16   3        0.49        7.66     12.79 o
  -5  16   3       69.81       85.56     13.06 o
  -4  16   3        5.64       11.70      6.95 o
  -3  16   3        1.41        2.55      4.89 o
  -2  16   3       27.66       40.16      6.65 o
  -1  16   3        0.49        1.37      4.16 o
   0  16   3       41.53       31.24      6.04 o
   1  16   3        6.39        2.50      5.74 o
   2  16   3       22.14       30.46      6.29 o
   3  16   3       28.38       37.44      6.53 o
   4  16   3        7.64        0.51      6.02 o
   5  16   3       18.89       28.39      8.26 o
   6  16   3        0.34        0.77      6.79 o
   7  16   3        0.18        9.74      8.56 o
   8  16   3        0.56        3.66      8.08 o
  -6  17   3        2.52        2.26     10.17 o
  -5  17   3       12.83       12.26     11.15 o
  -4  17   3        6.53        4.57      9.69 o
  -3  17   3       52.07       50.44     23.07 o
  -2  17   3        5.52       -6.18      8.20 o
  -1  17   3        0.01       -1.16      4.90 o
   0  17   3       17.67       21.40      7.34 o
   1  17   3        0.00        6.36      7.42 o
   2  17   3       19.29       24.11      7.12 o
   3  17   3        2.16       -1.35      5.27 o
   4  17   3        1.53        3.29      5.62 o
   5  17   3       19.16       11.65      9.37 o
  -2  18   3       76.43      106.57     36.09 o
  -1  18   3       10.79       12.18     11.47 o
   0  18   3       17.58        7.99     10.79 o
   1  18   3       57.84       84.69     18.96 o
   2  18   3        0.31        3.88      9.37 o
 -17   0   4       84.04      104.63     26.50 o
 -16   0   4       81.42      122.45     27.41 o
 -15   0   4       13.62       -0.46     11.42 o
 -14   0   4       76.93       62.14     20.10 o
 -13   0   4      105.39      112.73     12.17 o
 -12   0   4      434.76      435.81     19.30 o
 -11   0   4      149.13      149.78      6.61 o
 -10   0   4     1541.20     1625.98     24.32 o
  -9   0   4      480.68      500.45     10.49 o
  -8   0   4       91.40       90.87      4.15 o
  -7   0   4       54.99       47.21      2.91 o
  -6   0   4      109.88      106.49      4.62 o
  -5   0   4       97.73      117.56      5.80 o
  -4   0   4     1262.87     1229.90     24.01 o
  -3   0   4       80.00       86.07      4.10 o
  -2   0   4       93.68      100.61      4.49 o
  -1   0   4      247.72      263.58      4.33 o
   0   0   4      108.01      108.29      3.87 o
   1   0   4      295.26      257.64      5.43 o
   2   0   4     1782.88     1842.21     25.44 o
   3   0   4      306.91      342.43     12.85 o
   4   0   4     4204.50     4529.32     60.57 o
   5   0   4     9795.78     9890.49    109.32 o
   6   0   4      966.45      999.11     16.64 o
   7   0   4     1953.51     1938.97     28.08 o
   8   0   4       40.99       48.37      4.46 o
   9   0   4      214.12      232.19      8.51 o
  10   0   4      271.39      275.56     43.86 o
  11   0   4        8.60        8.68     10.97 o
  12   0   4       20.43       20.10     13.71 o
  13   0   4      106.31      130.21     26.04 o
  14   0   4       45.97       21.02     15.53 o
  15   0   4       27.69       22.84     17.36 o
  16   0   4        0.68      -12.34     12.34 o
 -17   1   4        2.40        3.62     11.94 o
 -16   1   4       48.06       81.56     23.07 o
 -15   1   4       53.23       59.11     14.53 o
 -14   1   4       23.92       15.08      9.85 o
 -13   1   4        0.17       -2.77      3.48 o
 -12   1   4       92.66       76.37      6.74 o
 -11   1   4      158.74      182.60      7.09 o
 -10   1   4      143.86      141.39      4.72 o
  -9   1   4        0.59        0.69      1.55 o
  -8   1   4      173.94      199.44      4.70 o
  -7   1   4      141.41      115.96      4.79 o
  -6   1   4       30.62       28.82      2.31 o
  -5   1   4     2638.40     2616.00     28.35 o
  -4   1   4      183.91      157.84      4.30 o
  -3   1   4      192.30      217.59      4.04 o
  -2   1   4        1.40        3.69      1.36 o
  -1   1   4      810.83      799.58      8.00 o
   0   1   4       23.08       24.18      1.56 o
   1   1   4       12.38        9.06      1.16 o
   2   1   4     1915.90     1932.18     17.50 o
   3   1   4     1886.11     1919.39     20.82 o
   4   1   4     1192.91     1219.27     15.12 o
   5   1   4      370.00      391.86      6.41 o
   6   1   4     1312.15     1335.55     16.04 o
   7   1   4       88.82       99.48      6.51 o
   8   1   4       10.98       14.09      2.33 o
   9   1   4       13.82       18.91      2.69 o
  10   1   4       11.49        3.62      5.28 o
  11   1   4      234.97      249.26     22.26 o
  12   1   4       74.38       75.57     15.53 o
  13   1   4        7.77       18.72     25.59 o
  14   1   4        1.03       -3.62      7.41 o
  15   1   4        0.29       -7.73      8.45 o
  16   1   4        3.97       -3.92      9.17 o
 -17   2   4       22.70       29.31     15.00 o
 -16   2   4        2.95       12.97     11.75 o
 -15   2   4        1.66        3.12      9.95 o
 -14   2   4        0.22       20.32     10.32 o
 -13   2   4       10.92       10.79      4.60 o
 -12   2   4       83.71       79.49      5.55 o
 -11   2   4      164.25      179.31      5.72 o
 -10   2   4      134.64      125.25      4.53 o
  -9   2   4     1692.26     1674.05     18.68 o
  -8   2   4       47.06       48.04      3.46 o
  -7   2   4      452.08      456.84      9.06 o
  -6   2   4      174.54      184.46      8.14 o
  -5   2   4      916.95     1015.84     13.48 o
  -4   2   4     1799.76     1745.32     17.92 o
  -3   2   4     1105.77     1084.42     11.37 o
  -2   2   4     1250.85     1299.00     17.54 o
  -1   2   4       10.11       11.24      0.96 o
   0   2   4      733.27      711.91      7.30 o
   1   2   4       10.24        7.54      0.96 o
   2   2   4      250.86      248.93      5.08 o
   3   2   4      631.84      594.09      7.42 o
   4   2   4     3519.85     3668.65     37.72 o
   5   2   4     3000.65     3104.61     32.86 o
   6   2   4      233.16      228.42      5.28 o
   7   2   4        1.92       -1.53      1.53 o
   8   2   4      103.92      104.74      5.03 o
   9   2   4       64.14       67.36      5.15 o
  10   2   4       82.29       91.54     13.73 o
  11   2   4      151.49      130.01     16.85 o
  12   2   4        9.30        6.84     12.11 o
  13   2   4        0.01        1.11      7.26 o
  14   2   4       24.01       42.80     12.26 o
  15   2   4        7.18       10.59      9.49 o
  16   2   4        3.99       21.98     12.56 o
 -17   3   4        2.05        1.49     11.47 o
 -16   3   4        1.67        2.98     10.93 o
 -15   3   4        0.16        8.80      9.20 o
 -14   3   4        0.10       -4.91      7.35 o
 -13   3   4        4.63        2.23      4.82 o
 -12   3   4      173.49      161.19      7.95 o
 -11   3   4       95.87       86.67      4.83 o
 -10   3   4      503.58      497.36      8.59 o
  -9   3   4      261.70      242.48      8.56 o
  -8   3   4      100.93      104.67      4.41 o
  -7   3   4      293.04      311.08     12.71 o
  -6   3   4        8.63        6.92      1.32 o
  -5   3   4      740.88      751.85     10.15 o
  -4   3   4     1896.03     1959.10     19.85 o
  -3   3   4      839.03      962.43     11.12 o
  -2   3   4     5390.58     5286.52     41.83 o
  -1   3   4      920.44      933.09      9.43 o
   0   3   4      331.48      330.08      8.38 o
   1   3   4       93.47       82.55      3.11 o
   2   3   4      937.57      872.31     10.90 o
   3   3   4     1731.60     1756.35     17.54 o
   4   3   4        9.40        8.74      1.78 o
   5   3   4       67.73       62.87      4.73 o
   6   3   4        0.22       -0.90      1.74 o
   7   3   4      113.47      129.86      5.59 o
   8   3   4        6.56       12.43      2.32 o
   9   3   4        0.06       -1.22      2.96 o
  10   3   4       15.01       27.87      9.22 o
  11   3   4        5.99        9.80      7.55 o
  12   3   4        3.23        8.05      7.41 o
  13   3   4       15.74       14.26     10.97 o
  14   3   4       54.51       33.01     11.06 o
  15   3   4        3.63        3.81     14.85 o
  16   3   4       12.46        6.37      9.63 o
 -17   4   4        5.52       36.55     19.65 o
 -16   4   4        0.16        1.06      8.54 o
 -15   4   4        2.91        5.68      7.88 o
 -14   4   4        0.57       -0.33      7.28 o
 -13   4   4       14.09       20.61      5.43 o
 -12   4   4       35.35       35.03      3.74 o
 -11   4   4      313.28      307.10      9.03 o
 -10   4   4       13.55       10.24      2.43 o
  -9   4   4       18.80       25.79      2.78 o
  -8   4   4      511.26      509.97     11.28 o
  -7   4   4       33.20       36.86      2.59 o
  -6   4   4      423.13      407.03      6.31 o
  -5   4   4      488.82      475.62      5.98 o
  -4   4   4      268.62      268.82      4.80 o
  -3   4   4     3831.28     4018.62     35.21 o
  -2   4   4      784.15      796.71     11.76 o
  -1   4   4      770.62      738.85     14.40 o
   0   4   4     1099.62     1099.51     13.72 o
   1   4   4       18.55       17.25      1.53 o
   2   4   4     1548.43     1554.96     15.55 o
   3   4   4      375.85      360.88     10.41 o
   4   4   4      320.51      330.67     10.55 o
   5   4   4      105.68       91.09      6.02 o
   6   4   4      379.17      381.34      9.61 o
   7   4   4       39.94       36.98      2.98 o
   8   4   4      177.91      188.86      6.20 o
   9   4   4       26.67       24.73      6.99 o
  10   4   4        0.24       -3.52      5.32 o
  11   4   4        3.26        7.35      7.26 o
  12   4   4       15.10       29.76     10.08 o
  13   4   4       82.00       69.77     22.62 o
  14   4   4       20.46       24.50     11.19 o
  15   4   4        0.09       -3.34      8.52 o
  16   4   4        8.21       -8.06      8.06 o
 -16   5   4        0.35        7.95     11.38 o
 -15   5   4        4.44       13.91      8.48 o
 -14   5   4       54.52       68.18     11.67 o
 -13   5   4       14.57       18.92      5.68 o
 -12   5   4      204.59      200.98      8.39 o
 -11   5   4        0.07       -0.07      2.43 o
 -10   5   4      353.19      326.90      9.13 o
  -9   5   4     1446.26     1423.41     17.76 o
  -8   5   4        9.39        8.69      2.08 o
  -7   5   4       54.71       57.80      3.65 o
  -6   5   4      105.05       88.59      3.30 o
  -5   5   4       18.98       20.60      2.17 o
  -4   5   4      242.07      241.45      4.07 o
  -3   5   4       26.90       28.70      2.24 o
  -2   5   4       33.59       33.23      2.18 o
  -1   5   4      304.74      353.55      9.01 o
   0   5   4      596.07      627.22     11.34 o
   1   5   4      131.82      139.38      3.24 o
   2   5   4       58.64       52.61      2.93 o
   3   5   4      646.32      638.14      9.66 o
   4   5   4      204.33      185.80      5.93 o
   5   5   4      471.51      486.01      8.92 o
   6   5   4      418.54      417.73      9.85 o
   7   5   4      134.36      139.41      6.15 o
   8   5   4       27.37       34.76      4.93 o
   9   5   4       11.47       22.77      5.59 o
  10   5   4       21.43       22.44      8.38 o
  11   5   4       35.86       49.29     12.79 o
  12   5   4      158.10      135.66     16.76 o
  13   5   4       31.13       18.88      8.91 o
  14   5   4       26.73       35.07     11.06 o
  15   5   4        1.89       -1.96      9.37 o
 -16   6   4        2.70       15.96     12.26 o
 -15   6   4        0.06       -2.22      9.22 o
 -14   6   4       12.24       21.86      9.04 o
 -13   6   4        0.10        0.25      6.40 o
 -12   6   4       19.31       25.11      4.51 o
 -11   6   4       22.47       13.31      3.70 o
 -10   6   4       22.47       20.69      3.79 o
  -9   6   4        9.10        7.59      2.41 o
  -8   6   4       24.65       22.72      2.90 o
  -7   6   4      361.11      345.37      7.71 o
  -6   6   4       22.96       20.84      2.72 o
  -5   6   4      159.50      169.33      5.66 o
  -4   6   4        7.87        9.25      2.16 o
  -3   6   4      318.41      324.25     10.68 o
  -2   6   4        9.50       10.91      1.90 o
  -1   6   4      346.29      343.03      6.53 o
   0   6   4       15.30       19.71      2.61 o
   1   6   4      105.32       98.15      3.35 o
   2   6   4      211.94      221.05      5.16 o
   3   6   4      312.74      338.50      7.06 o
   4   6   4      213.20      211.06      5.84 o
   5   6   4       32.39       37.22      3.56 o
   6   6   4      236.25      232.21      7.13 o
   7   6   4       46.83       43.38      4.89 o
   8   6   4       98.61      133.34     18.28 o
   9   6   4        2.60        2.43      5.74 o
  10   6   4       54.17       74.38     12.36 o
  11   6   4        0.46       -2.20      6.67 o
  12   6   4       15.08       12.48      8.33 o
  13   6   4        1.00        8.01      6.16 o
  14   6   4        3.29        0.03      6.50 o
  15   6   4        2.50       41.58     49.34 o
 -16   7   4        6.73       -8.68     13.25 o
 -15   7   4       12.47       10.92     18.96 o
 -14   7   4       42.75       22.09     12.34 o
 -13   7   4        1.21        0.41      8.34 o
 -12   7   4      217.99      255.86     10.73 o
 -11   7   4      106.41       98.23      8.45 o
 -10   7   4       25.05       14.05      3.61 o
  -9   7   4      479.13      496.31     16.00 o
  -8   7   4      176.79      161.87      7.23 o
  -7   7   4      291.65      272.11      8.57 o
  -6   7   4     1315.37     1272.59     17.23 o
  -5   7   4        1.12        1.81      1.67 o
  -4   7   4      109.24      115.50      5.29 o
  -3   7   4      229.04      260.11      6.85 o
  -2   7   4      118.84      122.45      5.25 o
  -1   7   4      348.12      351.88      7.14 o
   0   7   4       41.77       49.48      5.33 o
   1   7   4       88.52      110.25      5.06 o
   2   7   4      210.85      208.95      5.34 o
   3   7   4      324.40      321.57      6.88 o
   4   7   4      301.45      329.50      8.59 o
   5   7   4      773.71      773.92     11.80 o
   6   7   4      271.80      248.85      8.63 o
   7   7   4        4.09        3.57      2.81 o
   8   7   4        0.84       -0.14      3.44 o
   9   7   4      199.55      229.69     20.10 o
  10   7   4       27.59       27.04     10.97 o
  11   7   4       86.61       93.45     14.82 o
  12   7   4       31.63       26.34      7.62 o
  13   7   4        4.17        4.07      6.66 o
  14   7   4       35.75       41.75     12.49 o
  15   7   4       21.24       22.00     11.47 o
 -15   8   4       15.41       29.66     13.79 o
 -14   8   4        0.40        5.26     10.32 o
 -13   8   4        0.02       -6.04      8.68 o
 -12   8   4        2.01        0.93      5.79 o
 -11   8   4       18.69       18.71      6.43 o
 -10   8   4      242.37      220.27     18.20 o
  -9   8   4       10.33        9.93      3.63 o
  -8   8   4        2.25        5.92      2.79 o
  -7   8   4       23.42        9.50      3.62 o
  -6   8   4      650.96      667.73     15.33 o
  -5   8   4     1125.27     1100.26     25.85 o
  -4   8   4      343.60      325.77      8.95 o
  -3   8   4      759.94      778.46     19.52 o
  -2   8   4      251.04      248.52      9.29 o
  -1   8   4      229.64      199.42      8.92 o
   0   8   4     1567.50     1451.58     21.23 o
   1   8   4        1.82        1.64      1.85 o
   2   8   4      326.72      323.90     10.35 o
   3   8   4       72.53       75.46      4.19 o
   4   8   4       25.88       27.11      3.30 o
   5   8   4     1107.83     1121.56     26.37 o
   6   8   4        0.47       -0.39      2.38 o
   7   8   4      200.90      197.43      9.82 o
   8   8   4        6.61       11.94      5.50 o
   9   8   4        0.14       -0.16      4.79 o
  10   8   4       45.49       33.64      7.81 o
  11   8   4        4.61        3.96      6.05 o
  12   8   4        8.57       28.06      8.09 o
  13   8   4       49.89       46.29     10.01 o
  14   8   4        9.02        8.49      7.34 o
 -15   9   4        0.61       -6.85     14.16 o
 -14   9   4        0.36        3.07     18.50 o
 -13   9   4        0.27       -8.44      8.44 o
 -12   9   4       44.86       72.50     16.32 o
 -11   9   4        2.07        5.51      7.10 o
 -10   9   4        1.40        0.19      6.20 o
  -9   9   4        2.42        7.92      3.47 o
  -8   9   4       23.61       30.19      4.85 o
  -7   9   4       19.07       15.18      3.96 o
  -6   9   4      988.90      940.92     25.72 o
  -5   9   4      743.24      704.10     14.31 o
  -4   9   4     1113.34     1137.26     19.42 o
  -3   9   4      238.53      237.56      9.57 o
  -2   9   4       96.30       92.19      4.83 o
  -1   9   4      808.31      809.15     15.90 o
   0   9   4       37.76       42.65      3.66 o
   1   9   4      777.55      764.35     16.14 o
   2   9   4        0.13       -1.86      2.06 o
   3   9   4      444.85      464.04     11.71 o
   4   9   4       85.71       80.85      7.30 o
   5   9   4      110.03      114.14      6.25 o
   6   9   4        4.55       -1.38      2.95 o
   7   9   4        7.00        7.39      4.65 o
   8   9   4       54.74       59.93      9.11 o
   9   9   4       70.70       82.25     12.28 o
  10   9   4       31.68       34.57      8.15 o
  11   9   4       55.97       59.59     12.98 o
  12   9   4       12.50       14.30      7.79 o
  13   9   4       12.95       14.55      8.10 o
  14   9   4        1.89       -1.62      8.89 o
 -14  10   4       22.69       26.01     15.08 o
 -13  10   4       16.13       11.81     12.49 o
 -12  10   4       37.37       42.67     20.10 o
 -11  10   4       11.48       23.09      6.56 o
 -10  10   4       15.05       18.58     11.15 o
  -9  10   4       56.65       57.53     14.01 o
  -8  10   4       12.13       10.47      7.12 o
  -7  10   4       53.86       51.56      5.84 o
  -6  10   4       28.57       15.17      4.07 o
  -5  10   4       19.73       12.53      3.24 o
  -4  10   4      136.64      150.98      7.52 o
  -3  10   4        0.11       -2.12      2.12 o
  -2  10   4        0.75       -1.93      2.13 o
  -1  10   4      107.83      106.31      5.61 o
   0  10   4       87.15       75.77      4.82 o
   1  10   4      139.34      145.46      6.97 o
   2  10   4       11.61       18.03      3.25 o
   3  10   4       92.51      108.90      6.36 o
   4  10   4       70.14       80.43      5.94 o
   5  10   4       18.24       15.12      3.76 o
   6  10   4        0.01       -1.18      3.64 o
   7  10   4        8.54       15.34      5.38 o
   8  10   4       15.07       10.23      7.60 o
   9  10   4       41.53       44.77      8.50 o
  10  10   4       25.40       19.45      7.61 o
  11  10   4       36.40       28.23      8.77 o
  12  10   4        2.41        0.64      6.58 o
  13  10   4        0.49        2.23      8.39 o
 -13  11   4        5.53       -5.73     11.30 o
 -12  11   4       36.82       38.51     13.79 o
 -11  11   4       13.06       20.39     12.56 o
 -10  11   4        0.22        9.40      5.90 o
  -9  11   4      270.53      263.62     15.27 o
  -8  11   4       76.43       66.52      8.83 o
  -7  11   4       39.12       53.88      8.39 o
  -6  11   4        0.72       -4.15      4.15 o
  -5  11   4       10.09       15.75      4.08 o
  -4  11   4        0.78       -1.17      3.41 o
  -3  11   4      243.30      228.15      8.58 o
  -2  11   4       24.70       12.24      4.15 o
  -1  11   4       57.22       56.67      7.63 o
   0  11   4       46.93       50.81      4.38 o
   1  11   4      107.47      105.55      7.04 o
   2  11   4      247.77      244.56     10.21 o
   3  11   4       92.55       91.40      6.92 o
   4  11   4       46.75       58.07      6.17 o
   5  11   4       13.11       14.90      4.49 o
   6  11   4      133.72      109.28      9.36 o
   7  11   4        1.54        0.66      5.10 o
   8  11   4      190.04      169.65     17.10 o
   9  11   4        9.00       10.17      8.38 o
  10  11   4       23.07       26.00      8.34 o
  11  11   4        0.25       -2.84      6.16 o
  12  11   4        1.66        8.44      7.70 o
  13  11   4       18.52       11.88     14.16 o
 -12  12   4       22.56       30.15     13.25 o
 -11  12   4       32.18       55.97     15.35 o
 -10  12   4       82.13       82.86     22.39 o
  -9  12   4       51.92       39.33      7.75 o
  -8  12   4       74.89       80.58     10.27 o
  -7  12   4       70.97       95.48      9.87 o
  -6  12   4      102.92      110.21     10.51 o
  -5  12   4        0.49       -3.26      3.26 o
  -4  12   4      121.52      109.86      8.12 o
  -3  12   4       25.23       23.09      4.12 o
  -2  12   4       15.02        6.12      3.21 o
  -1  12   4       62.90       57.80      5.87 o
   0  12   4      223.51      211.71      8.46 o
   1  12   4       67.44       66.80      5.19 o
   2  12   4      495.95      494.84     20.93 o
   3  12   4       22.39       11.63      5.67 o
   4  12   4       23.12       25.38      5.88 o
   5  12   4      223.87      193.47     14.70 o
   6  12   4       70.61       91.21     10.98 o
   7  12   4       54.40       49.72     10.73 o
   8  12   4      134.42      137.40     15.93 o
   9  12   4      100.20      104.17     20.10 o
  10  12   4       44.48       41.38     11.76 o
  11  12   4       42.25       48.04     13.94 o
  12  12   4        9.12       25.70     11.58 o
 -11  13   4       13.39       17.67     15.76 o
 -10  13   4       30.99       13.52     12.16 o
  -9  13   4        2.48       -4.90      4.90 o
  -8  13   4        1.60        2.19      5.75 o
  -7  13   4       91.71       87.00     12.54 o
  -6  13   4        3.77        7.60      7.47 o
  -5  13   4       99.78       84.23      9.48 o
  -4  13   4       10.02       21.59      4.32 o
  -3  13   4       67.57       59.10      7.05 o
  -2  13   4      133.64      149.58      8.21 o
  -1  13   4       12.83       13.35      3.90 o
   0  13   4        1.97        3.30      3.25 o
   1  13   4       13.63       12.00      4.07 o
   2  13   4      264.71      285.29     14.75 o
   3  13   4      146.96      162.03     11.78 o
   4  13   4        0.38        0.25      4.89 o
   5  13   4       38.18       28.25      7.15 o
   6  13   4      115.82      116.31     13.85 o
   7  13   4       55.37       45.06     14.85 o
   8  13   4       57.52       46.60     14.85 o
   9  13   4        6.38        4.11     11.88 o
  10  13   4        6.07       16.90     12.79 o
  11  13   4       16.31       21.45     11.18 o
 -10  14   4        0.32       -2.76     10.47 o
  -9  14   4       11.87       21.62     20.79 o
  -8  14   4        9.43        2.76     10.00 o
  -7  14   4       14.20       16.03      6.42 o
  -6  14   4       69.53       69.62     14.79 o
  -5  14   4        1.71        2.37      5.01 o
  -4  14   4       37.26       37.78      7.56 o
  -3  14   4       80.40       87.20      9.65 o
  -2  14   4        0.09       -4.30      4.30 o
  -1  14   4        0.50       -2.38      4.29 o
   0  14   4        3.25        3.03      4.82 o
   1  14   4      139.28      111.78     14.47 o
   2  14   4       53.75       45.35      6.60 o
   3  14   4        7.01       15.70      7.02 o
   4  14   4        0.41       -1.94      6.58 o
   5  14   4       38.76       44.59      9.13 o
   6  14   4        6.97        0.38     12.11 o
   7  14   4       48.71       73.10     20.10 o
   8  14   4       38.01       13.25     13.25 o
  -9  15   4       21.39       39.91     14.50 o
  -8  15   4       58.13       67.40     16.45 o
  -7  15   4       10.33       23.58     12.76 o
  -6  15   4       32.75       40.24      8.35 o
  -5  15   4       14.41       19.89      6.98 o
  -4  15   4       60.72       78.79      9.80 o
  -3  15   4       24.15       27.48      7.13 o
  -2  15   4        4.42        3.85      5.15 o
  -1  15   4       64.97       65.18      8.54 o
   0  15   4       47.83       51.30      8.00 o
   1  15   4       35.49       37.38      7.36 o
   2  15   4        3.82       13.66      5.73 o
   3  15   4        0.09       -3.16      4.33 o
   4  15   4        2.74       12.54      7.15 o
   5  15   4       25.24       32.75      9.05 o
   6  15   4       39.64       34.09     11.94 o
   7  15   4       27.25       64.88     19.19 o
   8  15   4        2.19       11.88     13.71 o
  -7  16   4        0.74        1.12     10.41 o
  -6  16   4        3.28        7.90     11.06 o
  -5  16   4        5.04        4.81      6.07 o
  -4  16   4        4.55        0.93      6.10 o
  -3  16   4       79.68       79.80     10.95 o
  -2  16   4      120.00      127.94     12.31 o
  -1  16   4       15.68       22.14      6.92 o
   0  16   4       11.89       14.62      6.30 o
   1  16   4        3.22        6.01      6.26 o
   2  16   4        1.37       -1.96      4.41 o
   3  16   4       10.82       17.70      6.24 o
   4  16   4       11.52        4.51      9.89 o
   5  16   4       30.43       21.42     10.73 o
   6  16   4        1.08       -6.75      6.75 o
  -4  17   4        8.57       11.46     10.65 o
  -3  17   4        0.08       -1.17      6.09 o
  -2  17   4       19.72       27.76      7.76 o
  -1  17   4       66.00       76.12     14.50 o
   0  17   4       12.01       10.47      7.21 o
   1  17   4        1.69       -3.00      5.32 o
   2  17   4       40.48       46.18      8.39 o
   3  17   4        0.21        4.05      5.70 o
   4  17   4       17.52       35.04      7.73 o
 -16   1   5        0.55       14.60     11.90 o
 -15   1   5        6.56       -0.37     17.13 o
 -14   1   5        0.33       -5.19     10.05 o
 -13   1   5        0.06       -3.71      3.71 o
 -12   1   5       45.11       40.64      5.64 o
 -11   1   5      126.82      129.91      8.37 o
 -10   1   5      462.12      490.37     12.32 o
  -9   1   5      295.94      293.13      9.64 o
  -8   1   5      262.75      275.18     11.02 o
  -7   1   5      226.93      218.59      6.81 o
  -6   1   5      257.62      231.57      5.15 o
  -5   1   5     1259.08     1212.38     13.86 o
  -4   1   5      363.60      356.36      5.80 o
  -3   1   5      154.74      123.02      4.88 o
  -2   1   5     2215.45     2132.85     17.47 o
  -1   1   5      616.64      599.39      6.26 o
   0   1   5     1480.59     1435.72     12.47 o
   1   1   5      489.73      504.18      7.67 o
   2   1   5      218.89      238.40      6.10 o
   3   1   5       14.80       11.67      2.67 o
   4   1   5       19.50       21.51      2.04 o
   5   1   5        0.43        0.09      1.39 o
   6   1   5      139.72      133.39      9.83 o
   7   1   5      150.40      143.98      4.88 o
   8   1   5      102.01      110.87      4.82 o
   9   1   5       60.28       54.46      5.39 o
  10   1   5        9.08        2.06      7.31 o
  11   1   5        0.70        8.98      8.20 o
  12   1   5        2.76        7.76      8.38 o
  13   1   5        0.09       -1.31      8.00 o
  14   1   5       19.75       25.83     11.18 o
  15   1   5       16.84       24.12     11.96 o
 -16   2   5       98.78      119.96     26.27 o
 -15   2   5       32.64       42.55     11.29 o
 -14   2   5      104.38      140.92     15.25 o
 -13   2   5        0.99        0.10      3.68 o
 -12   2   5       17.14       24.04      4.61 o
 -11   2   5      229.44      231.35      9.57 o
 -10   2   5        2.27        2.61      4.20 o
  -9   2   5      463.06      460.79     13.73 o
  -8   2   5      585.09      595.85     10.62 o
  -7   2   5     1141.03     1108.29     15.25 o
  -6   2   5       30.77       26.90      2.55 o
  -5   2   5      235.18      251.62      5.34 o
  -4   2   5      397.27      390.85      8.01 o
  -3   2   5      203.59      219.32      4.51 o
  -2   2   5        3.58        5.84      2.11 o
  -1   2   5      838.05      826.22      9.35 o
   0   2   5      542.46      537.85      6.49 o
   1   2   5      388.96      354.82      4.97 o
   2   2   5      273.28      262.95      6.59 o
   3   2   5      247.12      239.42      5.17 o
   4   2   5      577.20      572.42      9.47 o
   5   2   5      817.18      804.18     14.91 o
   6   2   5        0.64        1.04      1.58 o
   7   2   5      131.84      137.05      4.83 o
   8   2   5      521.70      541.03     10.43 o
   9   2   5       69.61       69.20      6.40 o
  10   2   5        5.74        3.45      8.22 o
  11   2   5       60.04       72.89     24.21 o
  12   2   5        3.03        4.97      8.91 o
  13   2   5        1.60       -7.65      8.00 o
  14   2   5       48.77       55.21     17.36 o
  15   2   5        1.36       -3.11      9.49 o
 -16   3   5       52.42       76.39     16.14 o
 -15   3   5       13.60       15.06      9.05 o
 -14   3   5       20.27       13.97      8.45 o
 -13   3   5       58.52       74.05      6.98 o
 -12   3   5       66.15       55.88      5.91 o
 -11   3   5        8.21        8.64      4.25 o
 -10   3   5      342.69      371.45     14.89 o
  -9   3   5       51.07       53.40      4.70 o
  -8   3   5      253.95      254.63      7.14 o
  -7   3   5      315.61      307.83      7.44 o
  -6   3   5        0.97        0.08      1.71 o
  -5   3   5        0.25        3.38      1.77 o
  -4   3   5        0.76        1.91      1.31 o
  -3   3   5        5.30        8.06      1.82 o
  -2   3   5      182.60      196.02      4.63 o
  -1   3   5     1356.16     1412.45     14.16 o
   0   3   5        0.31        1.65      1.32 o
   1   3   5       93.80       89.46      3.48 o
   2   3   5      304.52      288.84      4.86 o
   3   3   5      128.61      118.55      3.78 o
   4   3   5       70.88       70.75      3.72 o
   5   3   5       12.39       18.16      3.22 o
   6   3   5        0.05       -1.76      1.76 o
   7   3   5     1347.91     1384.27     17.07 o
   8   3   5        0.69       -2.18      2.59 o
   9   3   5       13.39       14.20      8.33 o
  10   3   5       20.35       13.16      8.01 o
  11   3   5        5.52       11.83      8.91 o
  12   3   5        0.08       -3.85      6.91 o
  13   3   5       12.62       32.71     10.93 o
  14   3   5        0.90        9.14      9.63 o
  15   3   5       31.79       31.90     11.79 o
 -16   4   5        4.71       -3.75     10.50 o
 -15   4   5        1.56       -6.85     15.53 o
 -14   4   5       21.18       28.03     13.18 o
 -13   4   5        0.95        4.58      4.16 o
 -12   4   5        9.84       12.45      4.04 o
 -11   4   5       33.46       43.79      5.32 o
 -10   4   5       35.74       26.19      3.61 o
  -9   4   5       55.23       37.37      3.69 o
  -8   4   5       46.65       47.30      3.84 o
  -7   4   5     1629.65     1631.40     20.76 o
  -6   4   5      239.44      253.72      6.64 o
  -5   4   5      135.45      137.09      6.29 o
  -4   4   5       21.06       26.75      2.55 o
  -3   4   5       59.99       79.62      3.50 o
  -2   4   5        0.70        1.36      1.34 o
  -1   4   5      608.52      586.12      9.80 o
   0   4   5       80.41       77.24      3.74 o
   1   4   5      338.66      348.75      6.44 o
   2   4   5        1.48        0.73      1.34 o
   3   4   5      324.43      333.23      6.82 o
   4   4   5      163.45      149.99      5.18 o
   5   4   5      329.44      342.89      8.41 o
   6   4   5       33.76       38.13      3.47 o
   7   4   5      305.32      283.19      8.08 o
   8   4   5       92.31       82.03      6.22 o
   9   4   5        1.81        4.51      6.90 o
  10   4   5       13.73        1.82     11.65 o
  11   4   5        0.50        9.18      7.73 o
  12   4   5       63.64       56.91     12.84 o
  13   4   5       36.51       40.53     11.58 o
  14   4   5       11.70       14.22      9.85 o
  15   4   5       19.14       17.29     10.82 o
 -16   5   5        5.98       12.34     16.45 o
 -15   5   5       95.67      104.01     18.31 o
 -14   5   5        0.21        3.89     10.00 o
 -13   5   5       18.63       18.08      7.69 o
 -12   5   5        8.35       10.06      4.27 o
 -11   5   5       51.59       60.71      6.81 o
 -10   5   5        6.72       13.33      3.26 o
  -9   5   5      156.55      149.66      8.72 o
  -8   5   5       41.90       47.96      3.99 o
  -7   5   5      140.84      140.32      5.92 o
  -6   5   5       98.30       93.65      4.65 o
  -5   5   5       71.99       73.06      4.40 o
  -4   5   5       33.91       25.91      2.69 o
  -3   5   5      121.89      123.60      4.49 o
  -2   5   5      214.51      238.95      6.88 o
  -1   5   5        1.73        4.06      1.86 o
   0   5   5      609.60      662.10     12.09 o
   1   5   5       35.82       36.23      2.66 o
   2   5   5      281.43      274.80      7.77 o
   3   5   5      397.29      399.66      7.10 o
   4   5   5        0.03        1.74      1.94 o
   5   5   5        0.05        3.89      1.97 o
   6   5   5      160.95      159.14      8.38 o
   7   5   5      264.18      242.61     11.65 o
   8   5   5       17.57       15.86      4.05 o
   9   5   5       45.73       42.10     10.74 o
  10   5   5      155.04      165.15     18.32 o
  11   5   5        8.90        7.07      7.24 o
  12   5   5       16.95       20.32      9.03 o
  13   5   5        1.61       10.02      8.52 o
  14   5   5        7.19        5.99     18.73 o
  15   5   5        2.35        1.13      9.44 o
 -15   6   5      111.72      110.55     19.68 o
 -14   6   5       25.11        9.52     13.25 o
 -13   6   5       15.54       18.28      6.38 o
 -12   6   5      112.92      135.85     12.10 o
 -11   6   5       13.69        7.45      5.22 o
 -10   6   5      658.77      651.15     19.32 o
  -9   6   5        0.16       -0.42      2.45 o
  -8   6   5       88.77       87.48      5.91 o
  -7   6   5     1522.62     1562.62     19.77 o
  -6   6   5       61.87       59.75      2.66 o
  -5   6   5       94.58      104.91      6.30 o
  -4   6   5     1241.84     1161.98     13.87 o
  -3   6   5      105.52      103.05      5.07 o
  -2   6   5      722.88      702.57     13.85 o
  -1   6   5      150.29      144.72      5.43 o
   0   6   5      329.86      313.56     10.06 o
   1   6   5     1432.60     1459.59     16.64 o
   2   6   5      419.84      419.05      8.06 o
   3   6   5       52.38       52.31      3.16 o
   4   6   5       28.74       38.82      4.00 o
   5   6   5      191.89      183.77      5.94 o
   6   6   5        4.11       -0.35      3.23 o
   7   6   5       16.48       59.02     20.10 o
   8   6   5       19.23       -1.37     10.51 o
   9   6   5       40.89       25.13     14.62 o
  10   6   5        3.13       -5.59      5.59 o
  11   6   5       19.19       19.99      9.63 o
  12   6   5       13.76        7.23     29.93 o
  13   6   5      111.69      117.12     16.85 o
  14   6   5       10.55        7.30      8.38 o
 -15   7   5       47.72       53.36     26.04 o
 -14   7   5       18.57       14.43     11.76 o
 -13   7   5       82.74       74.97     16.44 o
 -12   7   5       13.24        4.30      6.74 o
 -11   7   5       90.17       99.50     14.08 o
 -10   7   5       43.59       41.42      6.59 o
  -9   7   5        7.55        7.72      5.16 o
  -8   7   5      110.96      115.20     10.62 o
  -7   7   5       39.92       31.24      4.56 o
  -6   7   5       23.54       24.76      2.96 o
  -5   7   5        6.44        7.73      2.24 o
  -4   7   5      328.28      316.34      8.05 o
  -3   7   5      372.56      347.44      9.76 o
  -2   7   5      102.39      104.59      4.97 o
  -1   7   5        2.42        2.12      2.03 o
   0   7   5      197.44      207.47     14.79 o
   1   7   5       31.35       38.96      3.51 o
   2   7   5       37.02       37.98      2.78 o
   3   7   5        0.07       -1.73      1.73 o
   4   7   5       90.49       94.75      5.13 o
   5   7   5      131.06      142.91      6.47 o
   6   7   5       36.81       38.83      5.45 o
   7   7   5      119.23      149.00      9.57 o
   8   7   5        0.54       -2.69      4.43 o
   9   7   5        7.39        5.51     12.56 o
  10   7   5       76.95       79.13     13.85 o
  11   7   5        0.00        5.77      7.91 o
  12   7   5        3.53       -4.47      7.67 o
  13   7   5       19.98       13.47     14.39 o
  14   7   5        7.60       16.97     10.50 o
 -14   8   5        8.29        1.27     10.65 o
 -13   8   5        2.93       19.87     12.28 o
 -12   8   5        0.14        7.48      6.04 o
 -11   8   5        0.29       -0.99      4.62 o
 -10   8   5        6.70        4.32      3.83 o
  -9   8   5        0.03       -3.06      3.06 o
  -8   8   5      121.74      119.24      8.02 o
  -7   8   5      266.04      268.31     10.58 o
  -6   8   5       11.51        3.97      4.15 o
  -5   8   5       25.88       21.83      3.09 o
  -4   8   5      239.33      247.60      7.76 o
  -3   8   5       10.85        8.81      2.93 o
  -2   8   5       67.65       70.04      4.67 o
  -1   8   5      143.10      136.79      8.39 o
   0   8   5       14.88       14.64      3.00 o
   1   8   5       65.56       69.84      4.76 o
   2   8   5       80.31       79.06      4.65 o
   3   8   5       82.12       95.31      6.47 o
   4   8   5       97.71       99.36      6.25 o
   5   8   5       74.42       79.52      5.15 o
   6   8   5        2.31       -1.05      2.83 o
   7   8   5        1.10        3.77      4.58 o
   8   8   5        0.94        7.26      5.33 o
   9   8   5       24.55       19.74      6.75 o
  10   8   5        0.79        7.59      6.09 o
  11   8   5        0.88        0.07      6.09 o
  12   8   5      110.37       98.70     12.85 o
  13   8   5       46.86       39.07     11.14 o
 -14   9   5       61.78       57.33     16.44 o
 -13   9   5       49.84       58.20     15.47 o
 -12   9   5       32.84       41.09      8.56 o
 -11   9   5        2.59        9.76      5.96 o
 -10   9   5       15.34       17.80      6.24 o
  -9   9   5       24.60       39.69      5.85 o
  -8   9   5       43.67       54.75      6.07 o
  -7   9   5       80.25       85.64      7.12 o
  -6   9   5       24.07       30.90      4.80 o
  -5   9   5       23.37       18.26      4.15 o
  -4   9   5      109.94      109.86      6.12 o
  -3   9   5      121.73      105.57      6.62 o
  -2   9   5       33.36       38.23      3.88 o
  -1   9   5      404.76      398.26     16.39 o
   0   9   5        5.68        5.75      2.33 o
   1   9   5       72.40       62.03      5.07 o
   2   9   5      553.36      549.04     20.85 o
   3   9   5       27.58       27.09      6.50 o
   4   9   5       57.67       67.47      4.84 o
   5   9   5        5.97       10.37      3.22 o
   6   9   5       36.51       35.69      5.25 o
   7   9   5      288.07      314.37     15.18 o
   8   9   5        0.69       -3.72      4.91 o
   9   9   5        1.50        0.37      5.42 o
  10   9   5      138.49      184.74     19.10 o
  11   9   5        0.08        8.06     10.41 o
  12   9   5        0.58       -1.69      6.34 o
  13   9   5       15.74        7.12      8.07 o
 -13  10   5       47.52       40.13     15.61 o
 -12  10   5       36.36       37.46     20.10 o
 -11  10   5       34.08       38.23     14.03 o
 -10  10   5      113.31      136.77     12.27 o
  -9  10   5       66.17       47.53      8.10 o
  -8  10   5       97.76      101.98     10.61 o
  -7  10   5       63.94       66.08      6.72 o
  -6  10   5       73.30       46.33      5.77 o
  -5  10   5       35.81       19.47      4.38 o
  -4  10   5      583.26      609.87     13.48 o
  -3  10   5      348.99      342.00     11.25 o
  -2  10   5        8.35       13.48      3.45 o
  -1  10   5       73.68       72.51      5.36 o
   0  10   5      102.76      104.68      6.28 o
   1  10   5       88.09      100.43      7.99 o
   2  10   5       23.90       21.88      5.02 o
   3  10   5        0.07        0.93      3.89 o
   4  10   5      242.32      226.94     10.08 o
   5  10   5      171.21      154.24     10.69 o
   6  10   5      110.34      103.19      9.33 o
   7  10   5       71.80       70.17      9.66 o
   8  10   5      128.57      129.53     43.63 o
   9  10   5       12.60        8.15      8.20 o
  10  10   5       18.13        8.33      8.09 o
  11  10   5       86.28       86.35     22.84 o
  12  10   5       51.90       42.95     19.19 o
 -12  11   5       13.95        5.83     12.26 o
 -11  11   5       23.25       23.61      7.23 o
 -10  11   5       57.07       72.52     10.10 o
  -9  11   5      176.50      160.67     13.08 o
  -8  11   5       67.72       80.84      9.84 o
  -7  11   5       24.10       30.92      7.00 o
  -6  11   5       93.09      120.01     16.23 o
  -5  11   5      209.83      214.90     16.30 o
  -4  11   5      190.98      165.54     11.64 o
  -3  11   5       16.69       18.87      4.18 o
  -2  11   5      381.37      385.86     12.51 o
  -1  11   5      140.89      142.96     11.19 o
   0  11   5        9.66        7.74      3.17 o
   1  11   5      353.28      363.02     10.99 o
   2  11   5        5.89        1.16      3.80 o
   3  11   5      248.78      241.43     12.38 o
   4  11   5       41.67       41.44      8.58 o
   5  11   5        6.02        1.82      5.57 o
   6  11   5       12.86       12.60      6.62 o
   7  11   5       15.47        2.10      9.14 o
   8  11   5        4.55       -1.37     10.97 o
   9  11   5        0.00       -1.83     11.88 o
  10  11   5       32.27       47.97     19.65 o
  11  11   5       30.86       47.52     19.65 o
 -11  12   5        0.20       -4.81     10.41 o
 -10  12   5       27.49       36.41      8.34 o
  -9  12   5        9.58        9.75      7.50 o
  -8  12   5        6.41       10.15      5.94 o
  -7  12   5       25.59       32.55      6.85 o
  -6  12   5       29.03       31.99      7.00 o
  -5  12   5        0.25        0.48      4.85 o
  -4  12   5        0.43       -1.16      4.20 o
  -3  12   5       86.24       91.30      9.39 o
  -2  12   5       99.36      102.55      9.43 o
  -1  12   5        4.17        2.60      3.34 o
   0  12   5        2.72        3.66      3.34 o
   1  12   5       62.93       62.67      6.39 o
   2  12   5       35.36       35.02      8.06 o
   3  12   5        0.84        0.13      8.91 o
   4  12   5       11.13       11.81      6.92 o
   5  12   5       12.55       12.83      6.97 o
   6  12   5        0.46       -0.22      5.70 o
   7  12   5       10.03       12.65      9.53 o
   8  12   5        1.57        2.28     11.42 o
   9  12   5        0.30       10.97     13.71 o
  10  12   5        0.70      -10.97     10.97 o
 -10  13   5       16.67       39.02     15.08 o
  -9  13   5        2.68       -4.95      5.68 o
  -8  13   5       44.80       43.35      8.59 o
  -7  13   5        4.34        9.24      5.69 o
  -6  13   5       88.18       86.26     10.24 o
  -5  13   5       46.15       57.79      8.72 o
  -4  13   5        1.91        7.54      5.33 o
  -3  13   5      159.35      169.94     12.89 o
  -2  13   5      130.68      150.27     11.85 o
  -1  13   5        7.09       -4.26      4.26 o
   0  13   5      292.14      267.44     14.69 o
   1  13   5        9.52        8.34      6.97 o
   2  13   5        3.02       -0.13      4.23 o
   3  13   5        4.18        2.62      6.20 o
   4  13   5       12.27        8.74      7.09 o
   5  13   5        0.61        8.13      7.02 o
   6  13   5       39.60       24.15     10.54 o
   7  13   5        1.50        1.83      8.70 o
   8  13   5        9.59        9.37      9.37 o
   9  13   5        3.44        9.14     14.16 o
  -9  14   5       11.31       12.34     12.28 o
  -8  14   5       33.26       35.89      8.04 o
  -7  14   5       34.61       42.65     10.62 o
  -6  14   5       20.27       17.66      7.08 o
  -5  14   5       11.89       17.81      6.89 o
  -4  14   5       21.62       27.94      7.10 o
  -3  14   5       69.86       68.16      8.97 o
  -2  14   5       63.95       54.03      8.17 o
  -1  14   5      137.87      120.49     13.02 o
   0  14   5       36.03       53.97      8.07 o
   1  14   5      118.33      128.88     16.68 o
   2  14   5       65.39       77.87      9.07 o
   3  14   5       12.72       13.23      9.85 o
   4  14   5       71.50       82.98     12.05 o
   5  14   5       21.17       15.46      8.28 o
   6  14   5        7.99        1.81      7.06 o
   7  14   5       10.41       12.80     10.32 o
   8  14   5       55.05       38.09     14.62 o
  -7  15   5        8.60       10.88      6.71 o
  -6  15   5       15.85       18.95      7.59 o
  -5  15   5        0.07       -2.58      5.47 o
  -4  15   5        0.96       -8.00      8.00 o
  -3  15   5        6.95       16.67      6.31 o
  -2  15   5        2.94       -0.99      6.85 o
  -1  15   5       83.14       80.61     12.23 o
   0  15   5       39.81       51.33      9.73 o
   1  15   5        8.08        5.65      5.29 o
   2  15   5       34.53       37.55      7.65 o
   3  15   5        8.19        5.62      6.82 o
   4  15   5       16.40       19.13     21.47 o
   5  15   5        0.75       -2.09      7.67 o
   6  15   5        0.72        0.13      6.81 o
  -5  16   5        1.90        2.50      8.77 o
  -4  16   5       13.95       10.21      6.61 o
  -3  16   5        0.18        4.33      9.31 o
  -2  16   5        9.97       15.73      6.76 o
  -1  16   5        0.32        5.78      5.84 o
   0  16   5       20.18       25.82      7.33 o
   1  16   5       28.55       14.34      6.49 o
   2  16   5        0.57        1.85      5.38 o
   3  16   5        6.30        4.68      6.07 o
   4  16   5        4.32        9.86      6.35 o
 -15   0   6       36.49       35.56     32.90 o
 -14   0   6       72.68      109.10     11.76 o
 -13   0   6      318.63      381.62     17.91 o
 -12   0   6       77.35      111.94     10.12 o
 -11   0   6        0.01       -0.95      4.85 o
 -10   0   6       11.11        8.08      4.59 o
  -9   0   6        0.00        0.29      3.73 o
  -8   0   6      295.17      310.83     13.17 o
  -7   0   6      268.81      265.25     11.32 o
  -6   0   6      153.23      139.49      7.75 o
  -5   0   6        3.33       -0.07      2.88 o
  -4   0   6      480.04      488.36     12.10 o
  -3   0   6     1039.11     1038.44     18.56 o
  -2   0   6     1041.16     1007.45     14.35 o
  -1   0   6      219.36      213.37      5.34 o
   0   0   6      128.58      127.20      5.06 o
   1   0   6       71.57       68.55     10.51 o
   2   0   6     1073.20     1102.92     34.27 o
   3   0   6        7.90        6.27      3.72 o
   4   0   6       95.77       91.95     12.11 o
   5   0   6     1925.05     1937.45     30.86 o
   6   0   6       29.45       32.74      3.91 o
   7   0   6       79.63       80.47      6.18 o
   8   0   6      550.35      588.58     23.99 o
   9   0   6       75.25       50.71     16.90 o
  10   0   6       66.80       71.73     19.65 o
  11   0   6        1.76       -4.11     10.05 o
  12   0   6        6.29        7.31     12.34 o
  13   0   6       20.91        5.48     13.25 o
  14   0   6       60.55       43.86     20.10 o
 -15   1   6        0.39        8.37      9.54 o
 -14   1   6      163.57      181.84     12.73 o
 -13   1   6        0.04       -3.63      3.63 o
 -12   1   6       45.16       41.84      5.40 o
 -11   1   6       14.78        7.62      3.59 o
 -10   1   6       15.59       13.80      3.65 o
  -9   1   6      110.52      110.46      8.50 o
  -8   1   6      172.13      176.26     11.01 o
  -7   1   6     1617.90     1565.31     20.75 o
  -6   1   6       41.82       33.79      3.38 o
  -5   1   6      577.96      587.20     10.15 o
  -4   1   6       63.52       54.53      2.68 o
  -3   1   6        2.81        2.00      1.21 o
  -2   1   6        0.54       -0.97      0.97 o
  -1   1   6       36.13       36.89      1.89 o
   0   1   6        6.27        9.72      1.35 o
   1   1   6      553.04      579.08      9.78 o
   2   1   6       95.06       94.65      4.78 o
   3   1   6       21.61       23.52      3.69 o
   4   1   6       11.05       13.68      3.38 o
   5   1   6       15.51       14.08      2.94 o
   6   1   6      134.38      130.63      4.65 o
   7   1   6     1450.12     1427.13     20.34 o
   8   1   6      423.67      417.37     14.18 o
   9   1   6       27.73       40.18     10.82 o
  10   1   6       61.38       60.07     12.76 o
  11   1   6       54.39       43.63     12.28 o
  12   1   6        3.78       15.05      9.38 o
  13   1   6       25.56        6.63      9.22 o
  14   1   6       13.39        0.84      9.03 o
 -15   2   6        0.48       -1.81     18.73 o
 -14   2   6        0.09       -3.12      5.49 o
 -13   2   6       16.55       12.73      4.66 o
 -12   2   6        8.58        7.78      7.36 o
 -11   2   6       69.03       65.82      6.12 o
 -10   2   6       35.28       32.99      4.56 o
  -9   2   6       13.41        6.37      3.97 o
  -8   2   6      144.95      145.82      6.71 o
  -7   2   6      260.28      255.44     12.63 o
  -6   2   6      300.32      291.54      6.12 o
  -5   2   6      285.93      269.93      6.36 o
  -4   2   6      117.38      133.03      4.84 o
  -3   2   6        1.59        3.45      1.77 o
  -2   2   6        9.86        7.20      1.56 o
  -1   2   6       59.00       57.83      3.73 o
   0   2   6      560.81      534.92      8.78 o
   1   2   6      162.26      168.54      3.86 o
   2   2   6      200.32      206.45      4.85 o
   3   2   6       52.21       56.55      3.34 o
   4   2   6       56.43       60.33      4.94 o
   5   2   6        3.42        3.41      1.99 o
   6   2   6      106.87      112.24      5.91 o
   7   2   6       58.57       59.46      5.54 o
   8   2   6        8.91       13.55      3.00 o
   9   2   6      140.10      153.20     18.15 o
  10   2   6        6.37        1.48      6.69 o
  11   2   6        1.20        5.48      7.68 o
  12   2   6        9.50        2.25      8.11 o
  13   2   6       11.66        4.39      8.33 o
  14   2   6       13.35        9.24     10.32 o
 -15   3   6       13.33        7.27     10.73 o
 -14   3   6        9.11        2.78      5.78 o
 -13   3   6        0.06       -4.07      4.07 o
 -12   3   6       51.36       58.79      6.82 o
 -11   3   6        2.79        2.25      3.41 o
 -10   3   6        3.24        2.24      3.16 o
  -9   3   6      362.63      338.01     10.46 o
  -8   3   6      465.21      430.22     13.48 o
  -7   3   6       29.55       33.51      2.97 o
  -6   3   6      802.32      793.65     12.85 o
  -5   3   6       43.01       46.74      3.78 o
  -4   3   6      621.18      603.15      9.68 o
  -3   3   6      375.06      392.74      7.43 o
  -2   3   6      142.68      145.58      4.55 o
  -1   3   6      196.74      219.57      5.18 o
   0   3   6       15.19       17.21      2.11 o
   1   3   6      199.87      212.35      4.78 o
   2   3   6        4.54        4.92      1.70 o
   3   3   6       17.04       11.68      2.33 o
   4   3   6      122.88      124.66      8.03 o
   5   3   6       16.57       16.75      3.05 o
   6   3   6      156.40      142.64      6.04 o
   7   3   6      687.34      667.77     16.70 o
   8   3   6      127.80      104.62     14.22 o
   9   3   6       24.66       16.10      8.45 o
  10   3   6       35.25       20.65      9.10 o
  11   3   6       23.08       27.12     18.05 o
  12   3   6        0.03        2.50      7.73 o
  13   3   6        2.29       -3.83      7.57 o
  14   3   6       18.37       14.50     20.79 o
 -15   4   6       14.94       26.94     12.51 o
 -14   4   6       55.87       56.97     10.20 o
 -13   4   6       72.95       81.67      8.24 o
 -12   4   6       14.75       10.44      4.84 o
 -11   4   6       83.84       96.11      7.96 o
 -10   4   6      197.37      174.54      9.56 o
  -9   4   6      161.89      154.70     10.42 o
  -8   4   6      110.16      103.12      6.47 o
  -7   4   6      264.44      273.31     10.28 o
  -6   4   6     1087.55     1060.51     13.71 o
  -5   4   6      568.41      569.69     11.62 o
  -4   4   6        4.76        5.21      3.00 o
  -3   4   6      208.64      207.84      6.48 o
  -2   4   6      368.96      375.89      8.90 o
  -1   4   6       52.20       48.66      5.00 o
   0   4   6      414.96      418.18      9.04 o
   1   4   6       21.33       22.68      2.65 o
   2   4   6      722.40      747.19     10.21 o
   3   4   6        7.36        5.41      2.05 o
   4   4   6        4.60        5.27      2.09 o
   5   4   6      336.42      362.65     14.18 o
   6   4   6        4.17        5.47      2.96 o
   7   4   6       28.41       20.71      5.98 o
   8   4   6       10.04        2.43      3.81 o
   9   4   6       26.42       32.80     10.20 o
  10   4   6       18.43       38.60     11.11 o
  11   4   6        0.07        1.61      6.42 o
  12   4   6       11.70       24.26     17.13 o
  13   4   6        2.43       12.79      9.77 o
  14   4   6       10.68       10.32     13.48 o
 -15   5   6       17.83       32.74     14.59 o
 -14   5   6       17.48       26.46     12.25 o
 -13   5   6        1.25       -5.54      7.01 o
 -12   5   6        0.08       -4.12      4.12 o
 -11   5   6       92.87      104.86      8.34 o
 -10   5   6       15.89       14.21      4.64 o
  -9   5   6        5.07        1.63      3.78 o
  -8   5   6      156.72      156.53      8.64 o
  -7   5   6      115.51      118.26      7.07 o
  -6   5   6       34.76       30.17      3.48 o
  -5   5   6      884.46      864.20     14.56 o
  -4   5   6        4.54        2.41      2.21 o
  -3   5   6       46.53       40.62      4.91 o
  -2   5   6      151.05      140.81      5.54 o
  -1   5   6      140.16      154.58      9.69 o
   0   5   6      629.53      638.28     19.60 o
   1   5   6      454.40      501.23     10.95 o
   2   5   6       17.48       16.75      3.29 o
   3   5   6      691.06      746.22     17.31 o
   4   5   6      400.64      403.22      8.74 o
   5   5   6       15.74       12.02      2.86 o
   6   5   6      230.68      253.59     11.75 o
   7   5   6        1.76        1.47      5.53 o
   8   5   6       13.05       13.25     14.62 o
   9   5   6      114.20      123.82     25.59 o
  10   5   6        5.93       13.42     10.74 o
  11   5   6       17.32       21.33      9.46 o
  12   5   6        0.75        2.28      7.75 o
  13   5   6        2.10        2.63     12.79 o
 -14   6   6        7.17        4.57     11.25 o
 -13   6   6        5.15        8.57      6.10 o
 -12   6   6        1.46        5.20      5.47 o
 -11   6   6        0.33       -2.87      4.93 o
 -10   6   6       29.71       41.82      9.63 o
  -9   6   6       40.92       45.47      7.40 o
  -8   6   6       57.08       44.80     10.33 o
  -7   6   6        0.66        0.72      2.47 o
  -6   6   6      170.76      144.19     14.64 o
  -5   6   6        3.75        9.40      3.05 o
  -4   6   6      112.34       93.21      6.21 o
  -3   6   6       37.93       33.60      3.43 o
  -2   6   6       36.17       40.61      4.96 o
  -1   6   6        3.42        3.10      2.52 o
   0   6   6        0.13        1.30      2.62 o
   1   6   6       69.66       64.23      5.82 o
   2   6   6       52.10       57.81      4.08 o
   3   6   6       52.75       53.91      4.14 o
   4   6   6        6.08        1.47      2.61 o
   5   6   6        2.86        2.16      2.63 o
   6   6   6       90.24      100.24     10.22 o
   7   6   6        1.18        6.40      7.54 o
   8   6   6        0.07        4.11     10.97 o
   9   6   6        0.59       -5.03      9.14 o
  10   6   6       15.90       11.42     12.79 o
  11   6   6        5.75       30.61     15.99 o
  12   6   6        1.75       17.82     15.99 o
  13   6   6        0.00        4.57     16.45 o
 -14   7   6       42.29       41.64     33.58 o
 -13   7   6        1.61        5.20      6.48 o
 -12   7   6       21.66       26.77      7.91 o
 -11   7   6       56.55       56.77      8.80 o
 -10   7   6       75.22       82.21      9.60 o
  -9   7   6       14.39       12.38      5.17 o
  -8   7   6        1.47        1.58      4.48 o
  -7   7   6       12.40       13.64      3.58 o
  -6   7   6        6.59        6.14      3.76 o
  -5   7   6        4.11       10.64      3.32 o
  -4   7   6       82.42       91.01     13.06 o
  -3   7   6       77.88       70.56      4.75 o
  -2   7   6      455.17      456.96     10.80 o
  -1   7   6       33.56       33.51      4.04 o
   0   7   6      208.06      206.88      7.14 o
   1   7   6        4.18        0.97      3.38 o
   2   7   6       12.93       19.13      3.69 o
   3   7   6      903.20      901.22     26.11 o
   4   7   6      445.26      447.18     16.50 o
   5   7   6       14.45       17.34      3.49 o
   6   7   6       31.96       28.31     10.74 o
   7   7   6       17.53        5.94     10.51 o
   8   7   6      130.37      131.13     25.13 o
   9   7   6        7.03        4.57     12.34 o
  10   7   6        6.17       16.45     14.62 o
  11   7   6        0.55       -8.68      8.68 o
  12   7   6       29.28       22.41     10.93 o
  13   7   6        5.57       21.02     10.66 o
 -13   8   6       16.79       18.88      6.97 o
 -12   8   6       29.81       11.33      6.49 o
 -11   8   6       11.38       24.49      8.89 o
 -10   8   6       97.90       99.14     10.55 o
  -9   8   6      111.91      130.77     11.16 o
  -8   8   6       52.78       67.77     22.97 o
  -7   8   6       77.98       72.36      6.51 o
  -6   8   6      193.03      217.81      9.59 o
  -5   8   6      142.98      149.52      8.52 o
  -4   8   6      227.14      224.78     10.48 o
  -3   8   6      815.83      794.59     20.78 o
  -2   8   6      485.79      491.45     12.05 o
  -1   8   6      275.20      268.77      8.43 o
   0   8   6       44.38       50.40      5.95 o
   1   8   6        8.30        3.73      3.72 o
   2   8   6      361.01      361.39     18.99 o
   3   8   6       85.87       88.37      6.50 o
   4   8   6       67.75       74.01      6.23 o
   5   8   6       27.50       32.60      5.79 o
   6   8   6       93.47       87.05     13.20 o
   7   8   6        7.96       -4.57      9.59 o
   8   8   6        1.83       15.53     12.34 o
   9   8   6       63.60       86.81     23.30 o
  10   8   6        3.90        2.74     11.88 o
  11   8   6       25.43       19.19     15.08 o
  12   8   6       20.30       30.61     16.90 o
 -13   9   6       13.73        7.17     12.16 o
 -12   9   6       42.90       58.07      9.89 o
 -11   9   6        0.59        4.53      5.99 o
 -10   9   6        1.41       -4.83      4.83 o
  -9   9   6       39.87       56.45      9.00 o
  -8   9   6        5.42        2.68      6.91 o
  -7   9   6       92.07       83.95      7.18 o
  -6   9   6      150.74      154.37     17.61 o
  -5   9   6        5.19        4.06      4.62 o
  -4   9   6      288.73      272.68     10.91 o
  -3   9   6       57.61       58.18      7.04 o
  -2   9   6      186.53      174.72     11.16 o
  -1   9   6       92.50       99.68      8.44 o
   0   9   6        0.20        0.01      2.54 o
   1   9   6      204.35      237.77     11.20 o
   2   9   6        0.50       -1.70      3.60 o
   3   9   6       79.20       72.08      7.38 o
   4   9   6        6.87        6.49      3.64 o
   5   9   6       43.88       34.70      6.10 o
   6   9   6        3.02        6.07     10.52 o
   7   9   6        1.78       13.25     12.79 o
   8   9   6       19.03       34.27     15.99 o
   9   9   6        0.77       -4.57     11.88 o
  10   9   6        0.72       -3.66     12.34 o
  11   9   6        4.36        3.20     13.71 o
  12   9   6       13.55        7.31     15.53 o
 -12  10   6        0.24        0.86      6.71 o
 -11  10   6       17.91       19.76      7.46 o
 -10  10   6       30.44       15.06     11.96 o
  -9  10   6        3.02        9.15      5.68 o
  -8  10   6        0.68       -5.87      9.14 o
  -7  10   6       98.15       87.59      9.33 o
  -6  10   6       96.22       80.77      9.05 o
  -5  10   6       52.62       60.49      6.73 o
  -4  10   6       56.42       45.71      5.82 o
  -3  10   6      227.22      203.86     11.65 o
  -2  10   6       28.47       28.36     10.67 o
  -1  10   6      414.82      393.31     13.39 o
   0  10   6        1.75        3.60      3.98 o
   1  10   6        6.71        9.06      3.21 o
   2  10   6       78.42       85.81      7.97 o
   3  10   6       79.92       94.66      8.70 o
   4  10   6      135.07      150.17     10.42 o
   5  10   6       23.63       24.88     11.46 o
   6  10   6        0.05       -0.28      5.93 o
   7  10   6        0.55        1.17      7.91 o
   8  10   6        1.75        4.11     10.51 o
   9  10   6       15.88        7.31     13.25 o
  10  10   6       17.95       14.16     14.16 o
  11  10   6       18.27       21.02     17.82 o
 -11  11   6       82.62      127.98     13.28 o
 -10  11   6       70.82       85.44     10.89 o
  -9  11   6       63.29       51.89      8.92 o
  -8  11   6        0.99        4.07      5.60 o
  -7  11   6        4.44        8.68      5.93 o
  -6  11   6       66.71       78.22      9.02 o
  -5  11   6       53.44       61.48      8.02 o
  -4  11   6       20.47       17.54      7.50 o
  -3  11   6       17.54       15.20      5.17 o
  -2  11   6        4.21        3.76      6.59 o
  -1  11   6        4.49        6.77      4.74 o
   0  11   6       17.46       25.52      5.10 o
   1  11   6        5.31        4.29      4.09 o
   2  11   6       10.34       13.55      4.93 o
   3  11   6       45.89       42.15      6.82 o
   4  11   6       28.70       25.06      7.98 o
   5  11   6       26.32       22.64      8.07 o
   6  11   6       18.17       15.36     16.11 o
   7  11   6       28.87       36.56     11.29 o
   8  11   6       11.13       20.56     16.45 o
   9  11   6        0.73      -10.51     10.51 o
  10  11   6        6.05        8.22     15.08 o
 -10  12   6       21.65       18.82      7.64 o
  -9  12   6        1.03       10.12      6.29 o
  -8  12   6       64.80       71.26      9.50 o
  -7  12   6        2.93       -2.27      4.96 o
  -6  12   6       76.80       96.39     14.54 o
  -5  12   6       16.44       22.12      6.60 o
  -4  12   6       49.86       54.45     13.05 o
  -3  12   6        4.47        6.27      4.99 o
  -2  12   6       78.99       65.74      8.11 o
  -1  12   6        8.49        8.03      5.12 o
   0  12   6      109.01       92.19      9.10 o
   1  12   6       16.11       30.68      9.71 o
   2  12   6      105.19      103.53     12.10 o
   3  12   6        9.40       -0.94      6.06 o
   4  12   6       14.76       13.46      7.24 o
   5  12   6      260.04      286.44     19.75 o
   6  12   6        9.81       13.18      7.54 o
   7  12   6        0.23        8.65     11.42 o
   8  12   6       51.66       74.93     22.39 o
   9  12   6       16.93        6.40     14.62 o
  -9  13   6        3.24        1.70      8.37 o
  -8  13   6        9.91        4.25     10.20 o
  -7  13   6       62.52       71.02     15.56 o
  -6  13   6       24.85       24.39      7.93 o
  -5  13   6       18.86       21.46      6.78 o
  -4  13   6      152.59      180.60     15.86 o
  -3  13   6        4.00        0.62      4.87 o
  -2  13   6        3.54        5.04      4.90 o
  -1  13   6        2.45        3.88      5.76 o
   0  13   6        0.17        1.71      6.81 o
   1  13   6        7.06        5.46      4.63 o
   2  13   6       22.39       19.63      5.94 o
   3  13   6       19.06       20.40      9.43 o
   4  13   6      121.10      115.50     13.78 o
   5  13   6        0.41        6.23      6.83 o
   6  13   6        5.02       10.04      7.42 o
   7  13   6        0.40        1.69      8.84 o
   8  13   6       28.61       24.67     17.36 o
  -7  14   6       19.82       13.15      9.24 o
  -6  14   6        0.02        0.63      5.82 o
  -5  14   6       65.97       60.64      9.39 o
  -4  14   6       13.28        6.02      5.86 o
  -3  14   6        1.51        4.16      7.55 o
  -2  14   6        0.58       -2.00      4.85 o
  -1  14   6       14.97       20.21      6.31 o
   0  14   6        0.08       -3.30      4.61 o
   1  14   6        7.36        9.28      5.79 o
   2  14   6       16.80       13.16      5.46 o
   3  14   6        3.80        7.79      5.40 o
   4  14   6       22.49       30.87     11.79 o
   5  14   6       15.02       22.30     10.82 o
   6  14   6        3.74        5.51      7.88 o
  -5  15   6        0.59       -2.54      5.22 o
  -4  15   6        4.00        0.79      5.86 o
  -3  15   6       14.18       18.00      6.89 o
  -2  15   6        0.31       -4.76      4.84 o
  -1  15   6       15.41       14.97      6.58 o
   0  15   6       31.46       28.36      7.22 o
   1  15   6       24.92       14.01      6.37 o
   2  15   6        0.52       -3.83      4.69 o
   3  15   6        8.51        7.65      6.81 o
   4  15   6       28.53       32.23     12.73 o
 -14   1   7       21.33       39.82      7.23 o
 -13   1   7       94.93      107.97     10.16 o
 -12   1   7       25.72       18.59      5.21 o
 -11   1   7      148.44      169.38      9.33 o
 -10   1   7       77.20       88.97      6.87 o
  -9   1   7        0.30        4.14      3.38 o
  -8   1   7      110.32      105.57      6.51 o
  -7   1   7      295.32      301.75      9.20 o
  -6   1   7        0.51       -0.90      2.49 o
  -5   1   7      481.06      501.26     11.74 o
  -4   1   7        8.56        9.56      2.49 o
  -3   1   7        0.54       -0.76      1.78 o
  -2   1   7      419.43      409.44      6.03 o
  -1   1   7        0.83       -0.49      1.36 o
   0   1   7      196.37      203.23      4.85 o
   1   1   7        6.26        5.78      1.60 o
   2   1   7      105.14      108.58      6.89 o
   3   1   7        0.88        1.34      2.90 o
   4   1   7       73.43       68.65      3.92 o
   5   1   7       67.30       75.56      4.50 o
   6   1   7        6.51       11.19      2.29 o
   7   1   7      352.62      340.26     16.22 o
   8   1   7       22.53       30.04      5.13 o
   9   1   7        1.22        3.64      7.91 o
  10   1   7       24.43       21.93     10.97 o
  11   1   7       19.57       18.26     10.28 o
  12   1   7       19.09       18.85     11.14 o
  13   1   7        2.01       -3.05      9.03 o
 -14   2   7        2.32        7.06      7.20 o
 -13   2   7        9.67       -0.54      4.56 o
 -12   2   7       43.75       44.33      6.34 o
 -11   2   7       55.45       61.84      6.74 o
 -10   2   7       39.51       42.86      8.31 o
  -9   2   7       36.57       34.36      5.10 o
  -8   2   7      179.07      172.85      8.14 o
  -7   2   7      397.75      408.56     17.31 o
  -6   2   7        3.44        4.45      2.77 o
  -5   2   7       43.23       46.87      4.11 o
  -4   2   7      237.55      232.24      6.96 o
  -3   2   7        8.52       10.98      2.25 o
  -2   2   7      585.66      594.26      9.14 o
  -1   2   7       80.72       71.32      2.77 o
   0   2   7        6.88        4.70      2.16 o
   1   2   7      518.90      533.80      8.04 o
   2   2   7        0.88        2.64      2.32 o
   3   2   7      144.09      166.61      5.83 o
   4   2   7       33.66       45.78      5.87 o
   5   2   7       95.12       94.33      5.31 o
   6   2   7       25.75       27.22      4.05 o
   7   2   7        0.14        3.55      9.17 o
   8   2   7        3.32        4.41      3.98 o
   9   2   7      115.85      107.99     17.23 o
  10   2   7       60.88       61.92     13.59 o
  11   2   7        9.19        7.30      9.30 o
  12   2   7        5.82        1.42      9.20 o
  13   2   7       13.89       33.11     12.49 o
 -14   3   7        9.93       10.57     13.58 o
 -13   3   7       33.45       48.38      7.71 o
 -12   3   7        8.84        0.98      4.88 o
 -11   3   7       32.23       37.25      6.86 o
 -10   3   7        1.35        5.47      6.20 o
  -9   3   7        3.62        6.13      3.71 o
  -8   3   7       43.34       34.80      4.93 o
  -7   3   7       85.41       81.16     14.44 o
  -6   3   7       14.31        2.97      2.97 o
  -5   3   7      397.76      405.22      9.64 o
  -4   3   7      559.93      561.43     10.83 o
  -3   3   7      108.73      104.85      9.23 o
  -2   3   7       77.06       77.03      5.07 o
  -1   3   7      408.89      433.82     14.64 o
   0   3   7       42.73       37.00      2.23 o
   1   3   7      106.63      104.31      6.01 o
   2   3   7      121.79      142.58      5.28 o
   3   3   7       16.21       20.80      3.59 o
   4   3   7      183.82      207.44      8.95 o
   5   3   7        4.38        5.59      2.42 o
   6   3   7        5.05        1.56      3.13 o
   7   3   7       97.21       89.73      7.35 o
   8   3   7        0.61       -2.11      3.86 o
   9   3   7        1.32       -3.66      7.17 o
  10   3   7       34.42       30.86     11.20 o
  11   3   7       30.14       14.12      9.82 o
  12   3   7        1.42        3.30      8.70 o
  13   3   7        1.66       -4.99      8.00 o
 -14   4   7        1.81       -6.24      6.24 o
 -13   4   7       47.98       66.60      7.92 o
 -12   4   7        0.15       -2.74      4.40 o
 -11   4   7        0.42       -0.36      4.05 o
 -10   4   7        0.49        1.83      4.62 o
  -9   4   7      141.73      144.39      9.70 o
  -8   4   7      125.94      120.13      7.95 o
  -7   4   7       33.72       31.04      7.19 o
  -6   4   7      118.29      131.57     10.16 o
  -5   4   7       18.42       26.07      3.99 o
  -4   4   7       88.47       87.11      5.61 o
  -3   4   7        5.63        0.39      2.51 o
  -2   4   7      102.60       90.17      5.32 o
  -1   4   7       10.49       11.56      3.20 o
   0   4   7      528.68      501.85      9.22 o
   1   4   7        0.02       -1.34      2.10 o
   2   4   7      400.98      401.27     14.72 o
   3   4   7       31.05       34.59      3.05 o
   4   4   7       25.02       37.68      3.52 o
   5   4   7       98.25      107.42      6.44 o
   6   4   7        0.39       -3.89      6.17 o
   7   4   7        1.91        0.54      4.22 o
   8   4   7       18.50       40.66     17.36 o
   9   4   7       17.71        6.40     14.16 o
  10   4   7       26.42       30.31     11.42 o
  11   4   7        4.22       -0.91      7.68 o
  12   4   7       26.40       28.21     17.36 o
 -13   5   7       23.10       35.78      6.92 o
 -12   5   7        4.98        3.05      4.44 o
 -11   5   7       72.05       73.87      7.81 o
 -10   5   7      171.23      183.66     10.60 o
  -9   5   7        0.34        5.05      3.90 o
  -8   5   7       66.30       82.32      8.38 o
  -7   5   7      265.30      257.15     10.15 o
  -6   5   7        1.96        0.12      3.18 o
  -5   5   7       75.30       65.14      5.44 o
  -4   5   7      102.52      108.76      7.92 o
  -3   5   7       14.78        7.29      4.85 o
  -2   5   7       61.24       53.25      6.40 o
  -1   5   7       83.28       68.85      5.46 o
   0   5   7      381.80      362.74      8.85 o
   1   5   7        6.17        7.13      2.36 o
   2   5   7       39.77       48.85      3.55 o
   3   5   7        3.22        6.25      2.31 o
   4   5   7      178.93      174.07      7.05 o
   5   5   7      145.46      156.11     10.49 o
   6   5   7       60.06       43.16      8.70 o
   7   5   7       82.87       42.49     17.82 o
   8   5   7       24.74        0.00     10.97 o
   9   5   7       10.22       13.25     12.34 o
  10   5   7        0.59       -0.91     12.34 o
  11   5   7        1.63        1.83     12.34 o
  12   5   7        2.00      -10.97     10.97 o
 -13   6   7        0.01        6.14      6.67 o
 -12   6   7      195.81      231.44     25.69 o
 -11   6   7        2.57       11.80      5.87 o
 -10   6   7      160.09      175.10     13.06 o
  -9   6   7      559.58      572.76     26.13 o
  -8   6   7      117.37      107.19      9.69 o
  -7   6   7      120.54      105.40      9.21 o
  -6   6   7        1.41       -3.89      3.89 o
  -5   6   7       28.54       38.23     11.45 o
  -4   6   7      120.13      119.73     11.94 o
  -3   6   7        1.66       -3.08      3.08 o
  -2   6   7        0.19       -2.10      4.78 o
  -1   6   7      352.98      356.72     11.63 o
   0   6   7       16.53       17.62      3.67 o
   1   6   7       20.48       20.43      4.41 o
   2   6   7        0.49       -0.45      4.16 o
   3   6   7       19.76       16.34      3.76 o
   4   6   7        7.35        6.72      3.36 o
   5   6   7      156.16      146.06     11.14 o
   6   6   7       85.23       88.17     11.40 o
   7   6   7        0.01        5.94     12.34 o
   8   6   7       43.68       36.09     16.45 o
   9   6   7        2.93        2.28     11.88 o
  10   6   7       18.03        1.37     13.71 o
  11   6   7        0.41        0.91     12.79 o
  12   6   7        4.26        0.00     12.79 o
 -13   7   7       90.81      131.10     14.52 o
 -12   7   7       25.01       28.23      8.04 o
 -11   7   7       44.51       42.35     10.41 o
 -10   7   7       63.94       50.38     10.69 o
  -9   7   7       13.16       12.45      5.90 o
  -8   7   7      141.09      145.50     11.37 o
  -7   7   7       70.53       80.53      8.47 o
  -6   7   7       52.22       47.57      6.86 o
  -5   7   7       78.46       80.55     10.91 o
  -4   7   7       45.43       54.28     12.19 o
  -3   7   7       37.43       36.13      5.37 o
  -2   7   7       10.82        8.03      3.61 o
  -1   7   7       30.27       34.13      5.74 o
   0   7   7      184.25      167.94      8.24 o
   1   7   7       27.07       35.29      7.50 o
   2   7   7       10.35        6.06      3.92 o
   3   7   7       87.69       93.36      8.25 o
   4   7   7       83.18      102.46      7.27 o
   5   7   7       18.37       26.23      5.91 o
   6   7   7       14.89       20.56     12.79 o
   7   7   7       40.85       29.24     14.62 o
   8   7   7        8.57        9.14     12.34 o
   9   7   7        0.01       11.88     14.16 o
  10   7   7        0.87        1.37     12.34 o
  11   7   7        0.11       -2.74     12.34 o
 -12   8   7       23.61       31.10     10.76 o
 -11   8   7        3.16        4.82     10.60 o
 -10   8   7        0.19        0.13     10.48 o
  -9   8   7       19.67       23.50      6.44 o
  -8   8   7       15.28       20.54      6.26 o
  -7   8   7       12.43       11.23      5.46 o
  -6   8   7       10.49       13.73      8.84 o
  -5   8   7       34.68       28.35      5.82 o
  -4   8   7       14.52        7.20      4.98 o
  -3   8   7        1.11        2.35      3.56 o
  -2   8   7       16.23       17.11      4.58 o
  -1   8   7      127.08      138.08      9.14 o
   0   8   7       20.39       24.53      6.99 o
   1   8   7        0.70       -6.90      6.90 o
   2   8   7       35.37       32.35      7.80 o
   3   8   7      100.37      105.85     11.74 o
   4   8   7       27.39       32.42      6.12 o
   5   8   7        3.03        1.67      4.58 o
   6   8   7        0.23        1.83     12.34 o
   7   8   7       11.27        9.14     14.16 o
   8   8   7        4.46       -2.28     11.42 o
   9   8   7       25.24        8.68     15.53 o
  10   8   7        1.63      -12.34     12.79 o
  11   8   7        0.11       -9.14     12.79 o
 -11   9   7        7.45       12.11      7.48 o
 -10   9   7       30.96       46.08      8.41 o
  -9   9   7        3.46        2.86      5.53 o
  -8   9   7       38.56       64.86      8.71 o
  -7   9   7       16.94       18.36      5.56 o
  -6   9   7        0.01       -3.88      3.88 o
  -5   9   7       23.53       22.26      5.96 o
  -4   9   7      516.53      538.21     18.52 o
  -3   9   7       14.40       16.95      7.85 o
  -2   9   7      107.95       91.12     14.15 o
  -1   9   7      288.25      323.57     14.77 o
   0   9   7       22.52       28.44      5.08 o
   1   9   7        2.03        1.11      3.86 o
   2   9   7       85.03      116.42     12.76 o
   3   9   7        0.97       -0.07      6.77 o
   4   9   7        3.77       15.25      6.98 o
   5   9   7       16.72       27.76      8.37 o
   6   9   7       73.87       91.47     14.16 o
   7   9   7       77.85       83.15     21.93 o
   8   9   7       12.12       19.65     15.08 o
   9   9   7       29.27       27.87     17.82 o
  10   9   7        9.78       -5.48     13.25 o
 -10  10   7       25.72       19.04      7.37 o
  -9  10   7       16.23       11.27      6.27 o
  -8  10   7        0.03        0.93      4.99 o
  -7  10   7      123.17      141.43     17.71 o
  -6  10   7        0.50       -5.77      6.21 o
  -5  10   7        5.41        8.08      4.87 o
  -4  10   7      149.03      168.91     11.70 o
  -3  10   7       27.56       18.92      5.71 o
  -2  10   7      308.60      318.21     18.15 o
  -1  10   7        0.19        0.15      4.12 o
   0  10   7        0.08       -1.18      3.57 o
   1  10   7      172.22      170.14      9.46 o
   2  10   7       54.43       52.73     10.08 o
   3  10   7       25.29       17.59      7.90 o
   4  10   7      112.15      110.49     12.77 o
   5  10   7        1.40       10.69     13.50 o
   6  10   7      104.67      107.35     18.20 o
   7  10   7        0.06        5.94     13.25 o
   8  10   7        1.00       -4.11     12.79 o
   9  10   7       26.30        6.85     15.99 o
  -9  11   7        0.04        8.44      6.63 o
  -8  11   7       76.42       93.29     12.36 o
  -7  11   7        5.43        5.51      7.85 o
  -6  11   7       36.55       19.89      6.11 o
  -5  11   7       27.82       25.45      6.42 o
  -4  11   7        1.00        4.45      4.51 o
  -3  11   7        7.62        3.04      4.42 o
  -2  11   7      102.99       77.75      8.73 o
  -1  11   7      168.16      176.08     12.09 o
   0  11   7       95.30      101.85     24.33 o
   1  11   7       30.43       28.27      6.02 o
   2  11   7        2.72       -3.88      3.88 o
   3  11   7       17.15       16.58      7.88 o
   4  11   7        2.88        1.00      7.52 o
   5  11   7        0.38        2.35      7.52 o
   6  11   7       18.92       12.99      8.14 o
   7  11   7       60.31       82.24     22.84 o
   8  11   7        5.89       16.45     14.16 o
  -8  12   7        2.13       10.20      6.46 o
  -7  12   7        3.31       -3.75      5.03 o
  -6  12   7        8.46        1.96      5.73 o
  -5  12   7        5.97        8.66      5.49 o
  -4  12   7        5.65        0.04      5.11 o
  -3  12   7        5.79        5.50      7.65 o
  -2  12   7       13.58       24.16     10.97 o
  -1  12   7       31.12       20.57      6.08 o
   0  12   7        2.54        0.54      4.43 o
   1  12   7        3.24        4.26      4.73 o
   2  12   7       21.50       10.86      5.38 o
   3  12   7       67.57       82.85     15.09 o
   4  12   7        0.00       -6.69      6.69 o
   5  12   7        7.14       16.56      8.12 o
   6  12   7        8.92        7.66      8.18 o
   7  12   7        0.22      -11.42     11.42 o
  -7  13   7        9.80        8.30     14.09 o
  -6  13   7        2.17        6.09      6.43 o
  -5  13   7       58.67       52.32     10.93 o
  -4  13   7        5.63        4.59      5.12 o
  -3  13   7        0.03       -1.35      5.04 o
  -2  13   7       22.42       23.92      6.63 o
  -1  13   7        0.57        4.28      5.04 o
   0  13   7        7.40        2.07      4.81 o
   1  13   7        3.23        8.32      5.36 o
   2  13   7       26.48       37.34     16.08 o
   3  13   7       26.87       22.52      8.54 o
   4  13   7       53.79       66.01     14.70 o
   5  13   7       16.55       12.37      9.95 o
  -4  14   7       56.69       63.75     16.31 o
  -3  14   7       12.08       17.29      9.49 o
  -2  14   7       33.69       42.76     17.60 o
  -1  14   7       24.66       27.15     13.63 o
   0  14   7       13.41       14.73      6.14 o
   1  14   7       47.43       60.75      8.52 o
   2  14   7       10.56       13.96      5.86 o
   3  14   7       68.40       62.32     14.37 o
 -13   0   8        0.01       -6.85      6.85 o
 -12   0   8       11.49        4.11      7.77 o
 -11   0   8       96.55       95.03     13.71 o
 -10   0   8       45.75       19.65      8.22 o
  -9   0   8      151.09      143.46     14.16 o
  -8   0   8        2.31        2.28      5.48 o
  -7   0   8       61.00       61.67      7.99 o
  -6   0   8      108.29      101.69     11.19 o
  -5   0   8     1269.41     1240.32     47.52 o
  -4   0   8      682.14      742.15     37.24 o
  -3   0   8      438.77      438.88     20.56 o
  -2   0   8      141.92      132.85      9.59 o
  -1   0   8      224.93      228.23      8.92 o
   0   0   8      249.21      227.32     22.16 o
   5   0   8      117.86      132.24      8.68 o
   6   0   8       16.01       20.47      9.82 o
   7   0   8        0.59       -2.41      3.89 o
   8   0   8       12.63        2.74     11.42 o
   9   0   8      135.18      106.00     25.13 o
  10   0   8      208.90      148.94     29.24 o
  11   0   8        0.32        0.46     13.71 o
 -13   1   8        1.05       -6.40      7.54 o
 -12   1   8        0.02       -1.69      5.00 o
 -11   1   8      101.71      102.78      9.85 o
 -10   1   8       12.23       22.47      5.48 o
  -9   1   8       32.82       37.02      5.82 o
  -8   1   8       12.77       10.42      4.26 o
  -7   1   8       96.42       82.63      6.88 o
  -6   1   8      177.84      193.17     13.16 o
  -5   1   8      263.34      273.99     17.48 o
  -4   1   8        0.80       -0.37      2.53 o
  -3   1   8       23.33       21.83      3.34 o
  -2   1   8      113.21      114.37      8.64 o
  -1   1   8        0.75        1.40      2.18 o
   0   1   8      253.07      253.53      6.38 o
   1   1   8        3.75        1.26      2.60 o
   2   1   8       46.17       43.57      3.88 o
   3   1   8        3.01        3.66      2.74 o
   4   1   8       48.16       50.12      4.28 o
   5   1   8        0.01        3.84      2.68 o
   6   1   8       16.37       12.62      2.78 o
   7   1   8       50.88       45.45      5.61 o
   8   1   8       23.30       28.02     11.73 o
   9   1   8       26.59       26.50     11.79 o
  10   1   8       27.79       32.01     12.41 o
  11   1   8       78.27       76.27     22.39 o
 -13   2   8        3.40       -9.74     12.79 o
 -12   2   8       61.48       54.08     13.02 o
 -11   2   8        9.20        5.87      5.21 o
 -10   2   8        0.22       -3.49      4.09 o
  -9   2   8        1.57        0.46      6.14 o
  -8   2   8       17.33        8.74      4.16 o
  -7   2   8        2.81       -1.05      3.36 o
  -6   2   8      172.72      167.04     15.66 o
  -5   2   8      167.10      164.59      7.90 o
  -4   2   8       56.62       47.67      4.77 o
  -3   2   8       19.00       21.59      3.55 o
  -2   2   8      237.42      240.03      8.33 o
  -1   2   8       39.54       41.17      6.04 o
   0   2   8       80.43       80.87      3.95 o
   1   2   8        5.58        0.39      3.39 o
   2   2   8       75.42       78.22      6.02 o
   3   2   8        1.56        3.73      2.96 o
   4   2   8        0.23       -2.54      2.54 o
   5   2   8        1.05        5.01      9.82 o
   6   2   8        6.38        8.58      2.78 o
   7   2   8        5.08        4.50      3.53 o
   8   2   8       11.82       18.03     10.41 o
   9   2   8      181.13      129.24     19.38 o
  10   2   8      222.62      200.01     24.00 o
  11   2   8        0.98       -2.02      8.56 o
 -12   3   8       21.92       26.50      6.70 o
 -11   3   8        0.79        0.39      4.62 o
 -10   3   8        6.51        4.79      4.59 o
  -9   3   8       92.22       77.21      7.61 o
  -8   3   8        5.57        6.31      4.27 o
  -7   3   8       23.15       22.74      4.60 o
  -6   3   8       14.09       10.55      5.70 o
  -5   3   8      115.05      114.07      7.30 o
  -4   3   8       45.78       44.42      4.53 o
  -3   3   8        0.00        0.50      2.52 o
  -2   3   8       19.68       16.67      2.98 o
  -1   3   8        4.16        3.43      2.31 o
   0   3   8        2.97        5.11      3.79 o
   1   3   8       47.49       44.34     10.05 o
   2   3   8        2.06       -1.48      3.34 o
   3   3   8      113.46      127.47      6.89 o
   4   3   8       54.02       38.48      5.55 o
   5   3   8      165.47      162.36     19.42 o
   6   3   8        8.20       30.15     15.53 o
   7   3   8        4.08        1.38      3.91 o
   8   3   8       48.29      100.06     25.13 o
   9   3   8       13.40       16.45     17.36 o
  10   3   8       27.42       18.45     11.06 o
  11   3   8        4.86        0.80      9.54 o
 -12   4   8       20.98       18.23      6.43 o
 -11   4   8        7.14       13.30      7.23 o
 -10   4   8        3.41       -0.99      4.35 o
  -9   4   8       65.51       57.05     10.54 o
  -8   4   8       61.17       64.63      6.79 o
  -7   4   8      117.17       94.22      7.04 o
  -6   4   8      257.28      280.62     17.48 o
  -5   4   8       33.27       24.19      4.20 o
  -4   4   8      129.67      113.46      9.10 o
  -3   4   8      173.74      184.64      7.35 o
  -2   4   8       53.76       49.26      5.29 o
  -1   4   8       34.32       29.44      4.03 o
   0   4   8       94.28       93.23      9.26 o
   1   4   8       28.49       36.29      8.89 o
   2   4   8      352.65      369.09     17.50 o
   3   4   8       33.60       34.87      4.55 o
   4   4   8       42.40        9.59     12.79 o
   5   4   8       26.51       29.24     16.90 o
   6   4   8       13.73       16.90     13.71 o
   7   4   8       50.60       50.07      6.50 o
   8   4   8       30.59       39.75     19.65 o
   9   4   8      168.44      132.50     28.78 o
  10   4   8       27.18       -0.46     14.16 o
  11   4   8       42.43       34.27     18.73 o
 -12   5   8        2.36       -4.61      7.74 o
 -11   5   8        1.70        5.83      5.25 o
 -10   5   8       23.79       32.57     11.61 o
  -9   5   8        8.35        2.67      4.18 o
  -8   5   8      102.28       93.60      7.51 o
  -7   5   8      359.18      312.68     12.46 o
  -6   5   8       34.34       32.13      4.82 o
  -5   5   8        3.38        3.03      3.29 o
  -4   5   8      202.74      216.79     11.90 o
  -3   5   8        0.51        3.38      3.75 o
  -2   5   8      258.96      263.15     15.40 o
  -1   5   8       17.44       20.08      4.28 o
   0   5   8       20.02       18.08      4.89 o
   1   5   8      421.01      477.52     31.53 o
   2   5   8      104.60      124.04     11.97 o
   3   5   8       61.21       84.31     12.44 o
   4   5   8       49.38       50.76     12.41 o
   5   5   8        0.01       -9.59      9.59 o
   6   5   8        2.07       -5.03     11.88 o
   7   5   8        2.23       -4.11     12.34 o
   8   5   8        3.19        8.22     15.08 o
   9   5   8        6.96        4.11     15.53 o
  10   5   8        1.07      -11.42     11.42 o
 -11   6   8        7.87        5.01      6.10 o
 -10   6   8        7.17        2.70      6.90 o
  -9   6   8        3.54        5.89      5.29 o
  -8   6   8        0.20       -6.99      6.99 o
  -7   6   8        1.47       -1.21      5.13 o
  -6   6   8       35.55       20.56      6.35 o
  -5   6   8       35.95       58.73     14.05 o
  -4   6   8       18.44       16.41      4.65 o
  -3   6   8       33.08       34.35      8.74 o
  -2   6   8       88.38       88.89      7.19 o
  -1   6   8       69.90       71.28      6.25 o
   0   6   8        7.56        0.84      5.26 o
   1   6   8       79.76       79.52      5.97 o
   2   6   8        3.09        7.04      6.10 o
   3   6   8        3.82        4.96      6.39 o
   4   6   8        9.27        9.65      8.00 o
   5   6   8        0.10        5.48     14.16 o
   6   6   8        0.04       14.62     15.53 o
   7   6   8        0.00       -5.48     12.79 o
   8   6   8       34.72       33.35     19.19 o
   9   6   8        5.56       19.65     17.36 o
  10   6   8        8.15        7.31     18.28 o
 -11   7   8       17.74        8.42      6.50 o
 -10   7   8       15.48       18.53     12.01 o
  -9   7   8        5.08        4.43      5.43 o
  -8   7   8        0.75       -0.02      4.95 o
  -7   7   8      140.34      176.94     12.41 o
  -6   7   8       23.29       31.02      6.13 o
  -5   7   8       28.55       33.90      6.20 o
  -4   7   8       16.80       12.70      4.68 o
  -3   7   8       21.10       22.99      5.03 o
  -2   7   8       23.19       30.45      5.13 o
  -1   7   8      104.37       93.39      7.64 o
   0   7   8       53.30       78.12      8.72 o
   1   7   8      320.27      363.68     13.91 o
   2   7   8        9.37       16.34      7.16 o
   3   7   8       35.41       48.40      9.41 o
   4   7   8        4.17        6.57      6.64 o
   5   7   8        9.14        5.03     12.34 o
   6   7   8       15.82       -3.20     12.34 o
   7   7   8        4.74       -6.85     13.71 o
   8   7   8       30.93       16.45     16.45 o
   9   7   8        0.57        9.59     15.08 o
 -10   8   8        0.09        1.32      6.00 o
  -9   8   8       29.73       21.31      9.08 o
  -8   8   8       36.86       39.75     14.65 o
  -7   8   8       49.24       45.57      7.75 o
  -6   8   8       50.30       48.19      7.40 o
  -5   8   8       20.45       14.42      5.71 o
  -4   8   8       54.89       48.91      6.83 o
  -3   8   8        7.66        5.28      5.77 o
  -2   8   8        1.20        1.48      3.63 o
  -1   8   8       13.60       12.09      5.43 o
   0   8   8      135.13      114.59      8.37 o
   1   8   8       77.55       74.84      6.59 o
   2   8   8      111.90       94.63     11.78 o
   3   8   8       12.71       -2.03      8.38 o
   4   8   8       14.20       18.13      7.75 o
   5   8   8       18.09       17.10     10.60 o
   6   8   8       29.95       59.85     20.56 o
   7   8   8       67.78       59.85     20.56 o
   8   8   8        2.35       11.88     16.45 o
   9   8   8        9.18       33.35     18.28 o
  -9   9   8        4.72       -2.22      5.72 o
  -8   9   8        0.03       -0.21      8.56 o
  -7   9   8        8.10       -1.61      4.76 o
  -6   9   8        4.13        4.37      4.82 o
  -5   9   8       17.09       14.41      5.63 o
  -4   9   8        0.06       -0.51      4.20 o
  -3   9   8        1.06        2.19      6.48 o
  -2   9   8       12.98       13.61      5.03 o
  -1   9   8      113.88      115.73     14.61 o
   0   9   8       25.78       30.47      8.26 o
   1   9   8      172.11      185.82     12.27 o
   2   9   8      115.78      108.34     13.12 o
   3   9   8       16.29        5.81      7.55 o
   4   9   8       44.56       43.52      9.73 o
   5   9   8        1.97       11.03      7.98 o
   6   9   8       55.71       48.43     19.65 o
   7   9   8        6.59       23.30     18.28 o
   8   9   8       23.75       38.38     19.65 o
  -8  10   8       28.74       41.79     11.57 o
  -7  10   8        8.92        8.02      5.65 o
  -6  10   8        0.37       -0.23      4.95 o
  -5  10   8        0.18        4.11      4.90 o
  -4  10   8       48.89       38.24      7.89 o
  -3  10   8        4.48        1.53      5.02 o
  -2  10   8       63.76       65.23     11.55 o
  -1  10   8        3.74        6.48      4.70 o
   0  10   8       42.89       50.63      7.21 o
   1  10   8        4.58       -0.12      4.29 o
   2  10   8       12.03       14.86      5.09 o
   3  10   8       86.20       92.29     15.72 o
   4  10   8        2.45        3.87      8.35 o
   5  10   8       10.92       22.21      9.08 o
   6  10   8       12.88       -6.40     14.62 o
   7  10   8        0.00        2.28     15.08 o
  -7  11   8       39.07       47.14      8.43 o
  -6  11   8       24.48       27.19      6.96 o
  -5  11   8        0.81       -4.67      4.67 o
  -4  11   8       25.92       25.29      6.60 o
  -3  11   8        0.39       -1.75      5.26 o
  -2  11   8      112.32      106.01      9.93 o
  -1  11   8       41.70       36.05      6.66 o
   0  11   8        0.15       -3.22      4.40 o
   1  11   8       29.62       24.42      8.57 o
   2  11   8        4.21        1.57      4.65 o
   3  11   8       13.76        6.24      9.63 o
   4  11   8        1.28       -3.13      7.17 o
   5  11   8        2.81       -0.03      7.73 o
  -5  12   8       29.68       32.50      7.55 o
  -4  12   8        3.64        0.57      5.39 o
  -3  12   8       88.35      102.26     11.33 o
  -2  12   8        1.05       -1.04      4.86 o
  -1  12   8       24.57       24.29      6.61 o
   0  12   8       19.09       22.40      5.62 o
   1  12   8       13.05       20.97      6.11 o
   2  12   8        2.84        3.69      5.09 o
   3  12   8        4.99        8.61      5.41 o
   4  12   8        1.04        5.03      9.37 o
  -1  13   8        7.21        6.30      6.17 o
   0  13   8       23.44       24.67      8.22 o
 -11   1   9       20.73       25.17      6.90 o
 -10   1   9       11.03        6.58      5.32 o
  -9   1   9       10.96       10.13      5.00 o
  -8   1   9       25.74       28.14      5.65 o
  -7   1   9        0.23        1.79      3.70 o
  -6   1   9       15.39       20.79      4.68 o
  -5   1   9       55.70       50.07     11.42 o
  -4   1   9       14.48        8.79      3.38 o
  -3   1   9        1.63        4.13      3.88 o
  -2   1   9        8.08        3.49      2.92 o
  -1   1   9       62.26       58.51      6.90 o
   0   1   9       11.49        5.37      2.35 o
   1   1   9        4.61        5.94      3.66 o
   3   1   9        7.34       10.51      3.66 o
   4   1   9       71.70       90.01      6.85 o
   5   1   9       30.17       28.78      5.03 o
   6   1   9        0.00       -0.02      2.47 o
   7   1   9       23.18        3.66     15.08 o
   8   1   9        4.01       16.90     16.45 o
   9   1   9        1.54        1.89     11.19 o
 -11   2   9        6.61        9.50      5.65 o
 -10   2   9       43.36       49.12     10.97 o
  -9   2   9      108.17      122.69     10.17 o
  -8   2   9        0.15       -3.55      3.55 o
  -7   2   9       64.74       73.79      7.59 o
  -6   2   9        0.15       -3.25      3.25 o
  -5   2   9       18.91       29.81      4.71 o
  -4   2   9      129.34      130.96     11.56 o
  -3   2   9      145.45      135.49     16.42 o
  -2   2   9      299.49      305.43      9.25 o
  -1   2   9        2.98        1.29      2.63 o
   0   2   9       13.99        9.04      2.55 o
   1   2   9       85.11      102.34     20.10 o
   3   2   9        2.34        4.11      4.11 o
   4   2   9        6.79       10.97      5.03 o
   5   2   9       25.21       29.65      5.55 o
   6   2   9       58.13       51.64     14.39 o
   7   2   9       19.53       20.44      4.39 o
   8   2   9        5.16       -9.14     12.79 o
   9   2   9       20.64        7.31     16.45 o
 -10   3   9       13.42       12.25      5.79 o
  -9   3   9        0.82       -0.69      8.45 o
  -8   3   9       11.01        6.34      4.64 o
  -7   3   9        0.01       -3.26      3.26 o
  -6   3   9        4.93       10.65      4.01 o
  -5   3   9      178.03      170.56      8.95 o
  -4   3   9       27.88       22.65      6.72 o
  -3   3   9      125.56      118.53      7.38 o
  -2   3   9      245.13      239.44     11.21 o
  -1   3   9        3.90        8.52      3.91 o
   0   3   9        9.10       52.54     15.53 o
   1   3   9        8.78       -9.14     10.51 o
   2   3   9        1.08       -5.94     10.97 o
   5   3   9        1.08        3.20     12.79 o
   6   3   9        0.02       -3.53      3.66 o
   7   3   9       11.35       29.24     15.99 o
   8   3   9        7.70        9.14     16.90 o
   9   3   9        1.80       -5.03     15.08 o
 -10   4   9        0.40       -6.12      6.61 o
  -9   4   9        0.21       -0.27      7.39 o
  -8   4   9        0.46        2.64      4.14 o
  -7   4   9       54.98       57.79     10.39 o
  -6   4   9        0.47       -3.29      3.29 o
  -5   4   9       30.06       38.55      5.99 o
  -4   4   9        6.49        0.19      5.22 o
  -3   4   9       30.05       31.92      9.37 o
  -2   4   9        7.41       14.22      9.14 o
  -1   4   9       24.97       79.04     20.10 o
   0   4   9       35.84       33.43      9.14 o
   1   4   9        7.29       34.72     15.08 o
   2   4   9       37.44       33.35     15.08 o
   4   4   9       19.36       19.19     15.08 o
   5   4   9        6.57       26.04     14.62 o
   6   4   9        0.10       -7.31     14.16 o
   7   4   9        1.63       -3.20     12.34 o
   8   4   9        0.01       -8.68     13.71 o
 -10   5   9       54.09       62.45      8.33 o
  -9   5   9       18.55       14.74     14.19 o
  -8   5   9       39.31       31.74      6.31 o
  -7   5   9        4.41        2.86      6.86 o
  -6   5   9       20.52       23.64     16.22 o
  -5   5   9       65.54       66.09     13.71 o
  -4   5   9      124.95      144.83     11.18 o
  -3   5   9        0.06       -2.52      4.32 o
  -2   5   9       14.41       12.63      6.17 o
  -1   5   9        0.09       -3.53      3.91 o
   0   5   9        1.35       -2.17      3.50 o
   1   5   9        0.00       -1.58      7.31 o
   2   5   9      151.17      139.35     26.04 o
   3   5   9       10.42       -7.11      7.11 o
   4   5   9        7.55        3.20     11.88 o
   5   5   9       18.22       21.02     16.90 o
   6   5   9        0.95       -3.66     13.25 o
   7   5   9        4.96        3.20     15.53 o
   8   5   9        0.27      -12.34     12.34 o
  -9   6   9        5.39        7.42      6.71 o
  -8   6   9        0.17       -0.11      5.63 o
  -7   6   9       25.51       13.82      6.07 o
  -6   6   9        8.70       11.27      7.77 o
  -5   6   9      236.39      239.02     19.87 o
  -4   6   9       14.93       16.20      5.53 o
  -3   6   9       13.54        5.52      4.74 o
  -2   6   9       38.36       49.14     17.59 o
  -1   6   9        0.02        2.35      3.94 o
   0   6   9        4.51       12.77      4.35 o
   1   6   9        0.46       22.84     15.08 o
   2   6   9        3.63        9.59     14.16 o
   3   6   9      250.46      241.93     23.10 o
   4   6   9        0.03       10.51     14.16 o
   5   6   9        1.56       10.05     13.71 o
   6   6   9       50.25       50.26     20.56 o
   7   6   9        0.90       14.62     17.36 o
  -8   7   9        5.81        9.51     10.74 o
  -7   7   9        4.01       11.37      5.89 o
  -6   7   9       23.96       31.34      9.14 o
  -5   7   9       69.48       75.06      9.31 o
  -4   7   9       81.78       70.02      8.85 o
  -3   7   9        2.50       -3.01      6.62 o
  -2   7   9       36.97       35.21      6.81 o
  -1   7   9        5.15        6.11      6.40 o
   0   7   9        0.82       -0.61      4.28 o
   1   7   9       43.63       44.93      5.93 o
   2   7   9       15.57       13.92      5.94 o
   3   7   9       10.38       -2.34      7.02 o
   4   7   9        8.80       18.68     10.65 o
   5   7   9       39.08       26.96     18.28 o
   6   7   9        7.84        1.83     13.25 o
   7   7   9        0.16      -10.51     10.51 o
  -7   8   9       22.96       33.74      8.00 o
  -6   8   9        1.76        2.67      6.17 o
  -5   8   9        0.39       -3.29      5.15 o
  -4   8   9        1.79        4.66      4.96 o
  -3   8   9        2.34       -4.51      5.80 o
  -2   8   9       11.55       12.52      5.06 o
  -1   8   9       31.26       28.28      5.51 o
   0   8   9        2.38       -0.50      4.03 o
   1   8   9        8.77       10.04      4.41 o
   2   8   9       30.08       26.41      5.24 o
   3   8   9        4.55        0.85      7.38 o
   4   8   9       20.67       16.83     11.11 o
   5   8   9       28.66       11.42     16.90 o
   6   8   9        0.97        2.74     15.99 o
  -6   9   9       31.10       27.64      7.16 o
  -5   9   9       54.46       62.69     19.79 o
  -4   9   9       35.36       39.36      7.23 o
  -3   9   9        2.55       -2.89      5.10 o
  -2   9   9       55.39       56.36      7.41 o
  -1   9   9       40.16       45.27      7.10 o
   0   9   9       22.99       22.32      8.17 o
   1   9   9       40.43       48.65     12.33 o
   2   9   9        0.00        0.94      5.08 o
   3   9   9       10.04       18.68      8.26 o
   4   9   9       38.73       42.21     10.42 o
   5   9   9       16.81       24.67     17.36 o
  -5  10   9       60.38       64.62     14.39 o
  -4  10   9       37.06       31.79      6.40 o
  -3  10   9        0.41        0.06      4.47 o
  -2  10   9       89.90       90.82     13.87 o
  -1  10   9        1.82       -0.40      4.39 o
   0  10   9       11.83       10.49     14.65 o
   1  10   9       75.32       82.68     14.00 o
   2  10   9       69.78       64.10     11.71 o
   3  10   9        0.01        2.08      4.48 o
  -8   0  10      128.88      124.27     14.62 o
  -7   0  10       29.27       15.53      7.31 o
  -6   0  10       53.79       81.33     10.51 o
  -5   0  10       43.51       31.98      7.77 o
  -4   0  10        2.21        7.31      5.48 o
  -3   0  10      226.25      238.49     13.71 o
  -2   0  10       55.10       50.71      7.77 o
  -1   0  10       45.62       46.15      6.40 o
   0   0  10       42.63       40.66      5.48 o
   1   0  10       50.06       46.15      5.03 o
  -8   1  10        2.99        0.11      4.49 o
  -7   1  10       44.06       42.40      8.22 o
  -6   1  10        0.57       -3.51      3.51 o
  -5   1  10       19.73       26.40      6.40 o
  -4   1  10       20.25       23.46      4.68 o
  -3   1  10       42.10       29.87      4.85 o
  -2   1  10      416.14      405.68     11.94 o
  -1   1  10        0.00        0.15      2.85 o
   0   1  10      155.23      155.43      9.59 o
   1   1  10        4.92        2.28      3.20 o
   4   1  10       31.46       24.67      5.03 o
   6   1  10        5.51        7.31      4.11 o
  -8   2  10        1.71       -3.18      4.49 o
  -7   2  10        3.13       -0.19      5.03 o
  -6   2  10        6.44        4.29      4.49 o
  -5   2  10        5.63        7.31      4.20 o
  -4   2  10        0.26        0.91      3.55 o
  -3   2  10      104.06       94.26      7.09 o
  -2   2  10       47.40       46.19      5.14 o
  -1   2  10        5.80       -2.99      4.34 o
   0   2  10        0.29        0.91      3.20 o
  -8   3  10        1.90        3.09      4.72 o
  -7   3  10       10.05        6.37      4.81 o
  -6   3  10        3.81        0.91      8.68 o
  -5   3  10        2.62        7.44      4.03 o
  -4   3  10       43.65       41.42      8.91 o
  -3   3  10       99.98       99.33     12.34 o
  -2   3  10       36.93       42.49      6.85 o
  -1   3  10       17.79       18.04      5.03 o
   0   3  10       55.24       61.43      6.85 o
   1   3  10       11.49       10.36      3.53 o
  -7   4  10        0.01       -8.00      8.00 o
  -6   4  10       14.74       17.75      5.38 o
  -5   4  10        0.92        1.48      4.34 o
  -4   4  10       80.96       97.22     10.08 o
  -3   4  10        0.69       -3.91      8.68 o
  -2   4  10        5.13        2.52      4.72 o
  -1   4  10       48.16       44.08      6.45 o
   0   4  10      111.99      112.06     20.56 o
   1   4  10       26.79       34.69     12.56 o
  -6   5  10        1.57       -5.25      5.25 o
  -5   5  10        3.24       -5.94      5.94 o
  -4   5  10       31.09       25.42      7.08 o
  -3   5  10      131.68      144.32     11.42 o
  -2   5  10        0.13       -2.18      4.36 o
  -1   5  10      106.93      104.76     10.51 o
   0   5  10       20.76       23.03      7.08 o
   1   5  10        3.89       10.09      3.94 o
   2   5  10        1.04        2.92      3.54 o
  -5   6  10        2.76        4.97      7.54 o
  -4   6  10       17.53       28.94      7.31 o
  -3   6  10        2.36        0.46      5.20 o
  -2   6  10        2.27        5.67      4.81 o
  -1   6  10        6.15       -1.48      4.37 o
   0   6  10        0.07       -4.80      4.80 o
   1   6  10       33.95       34.71      8.68 o
   2   6  10        2.37        4.86     10.51 o
   3   6  10        1.29       -3.66      3.66 o
  -4   7  10       13.48       21.47      7.77 o
  -3   7  10        0.90       -2.97      5.20 o
  -2   7  10        9.45        7.78      5.57 o
  -1   7  10        6.87        9.28      5.23 o
   0   7  10       14.83       16.59      5.63 o
   1   7  10        0.05        9.39      6.40 o
   2   7  10       14.34       20.97      5.25 o
  -1   1  11        1.59       -2.28      3.38 o
 
